# Supplementary material for: Association between psychiatric symptoms with multiple peripheral blood sample test: a 10-year retrospective study
Source: Front Psychiatry. 2024 Dec 9;15:1481006. doi: 10.3389/fpsyt.2024.1481006 (PMC11663843; doi:10.3389/fpsyt.2024.1481006)
Supplement: Supplementary file 1 [file DataSheet1.csv]

Table the association between RDoC domain and blood biomarkers
social_process domain
Peripheral blood test	Coefficy	95%CI	p-value
AST/ALT	-0.021797795	(-0.05701509, 0.0134195)	0.225085709
CRP (mg/L)	0.129312519	(-0.014968647, 0.273593685)	0.079166949
Albumin (g/L)	0.058938036	(0.02264837, 0.095227702)	0.00145814
White blood cell leukocyte count (cells/L)	0.038215173	(0.004002048, 0.072428298)	0.028586321
Alanine aminotransferase (U/L)	0.006351211	(-0.02838752, 0.041089943)	0.720089763
Monocyte percentage (%)	0.072746277	(0.038478118, 0.107014437)	3.18E-05
Monocyte count (cells/L)	0.091799678	(0.057133256, 0.1264661)	2.12E-07
Total cholesterol (mmol/L)	-0.056466293	(-0.092470019, -0.020462568)	0.002114625
Direct LDL (mmol/L)	-0.046031603	(-0.081656384, -0.010406823)	0.011329326
Calcium (mmol/L)	0.035511219	(-0.0000372, 0.071059621)	0.05024681
Triglycerides (mmol/L)	-0.005350799	(-0.040239411, 0.029537814)	0.763720923
Aspartate aminotransferase (U/L)	0.016408202	(-0.018228736, 0.05104514)	0.353161866
Red blood cell count (cells/L)	0.008775362	(-0.032558665, 0.050109388)	0.677329355
Hematocrit percentage (%)	-0.00555625	(-0.039893015, 0.028780516)	0.751124778
Creatinine (?mol/L)	0.036198816	(-0.000886881, 0.073284513)	0.055742877
Alkaline phosphatase (U/L)	0.020071829	(-0.015359464, 0.055503123)	0.266862978
Lymphocyte percentage (%)	-0.102298419	(-0.137308063, -0.067288774)	1.03E-08
Lymphocyte count (cells/L)	-0.057455368	(-0.092880194, -0.022030541)	0.00148004
Glutamyltransferase (U/L)	-0.003873351	(-0.038158334, 0.030411631)	0.824758394
Urea (mmol/L)	-0.046623492	(-0.081887374, -0.01135961)	0.009564693
Urate (mol/L)	0.099034398	(0.059812669, 0.138256126)	7.51E-07
Mean corpuscular volume (fL)	-0.077221109	(-0.111787524, -0.042654694)	1.20E-05
Mean corpuscular hemoglobin (pg)	-0.094195848	(-0.128838342, -0.059553354)	9.94E-08
Mean corpuscular hemoglobin concentration (g/dL)	-0.054113246	(-0.089199449, -0.019027044)	0.002506165
Mean corpuscular volume (fL)	-0.021248335	(-0.071175065, 0.028678395)	0.404210606
Glucose (mmol/L)	0.090326164	(0.055321326, 0.125331001)	4.28E-07
Basophil percentage (%)	0.003860025	(-0.030256556, 0.037976605)	0.824503515
Eosinophil percentage (%)	-0.054222564	(-0.088416049, -0.020029079)	0.001885118
Cystatin C (mg/L)	0.008173382	(-0.028133105, 0.044479868)	0.659043922
Direct bilirubin (?mol/L)	-0.039758297	(-0.073968892, -0.005547701)	0.022744352
Total bilirubin ( ?mol/L)	-0.041294314	(-0.075711605, -0.006877024)	0.018698743
Total protein (g/L)	0.032844598	(-0.00156278, 0.067251976)	0.061359715
neutrophil_percentage	0.089012392	(0.054033237, 0.123991548)	6.15E-07
neutrophil_count	0.06425237	(0.030072185, 0.098432554)	0.000229687
MLR	0.093783307	(0.059345789, 0.128220825)	9.50E-08
NLR	0.046969211	(0.012419519, 0.081518903)	0.007713825
PLR	0.074867572	(0.040592483, 0.109142661)	1.87E-05
arousal domain
Peripheral blood test	Coefficy	95%CI	p-value
AST/ALT	0.021153266	(-0.006741332, 0.049047864)	0.137205883
CRP (mg/L)	-0.066850741	(-0.191513693, 0.057812212)	0.293392172
Albumin (g/L)	-0.023073148	(-0.051821871, 0.005675575)	0.115718113
White blood cell leukocyte count (cells/L)	-0.136156599	(-0.163200277, -0.109112922)	6.3E-23
Alanine aminotransferase (U/L)	-0.056258303	(-0.083765644, -0.028750962)	0.0000613
Monocyte percentage (%)	0.16838632	(0.141326586, 0.195446053)	4.03E-34
Monocyte count (cells/L)	0.01339625	(-0.014062444, 0.040854944)	0.338968384
Total cholesterol (mmol/L)	0.001454942	(-0.027061585, 0.029971469)	0.920344168
Direct LDL (mmol/L)	0.045673191	(0.017651962, 0.07369442)	0.001401495
Calcium (mmol/L)	0.051234484	(0.023085638, 0.07938333)	0.000361135
Triglycerides (mmol/L)	0.0000716	(-0.027556593, 0.027699886)	0.995944635
Aspartate aminotransferase (U/L)	-0.007921268	(-0.03535687, 0.019514334)	0.571469762
Red blood cell count (cells/L)	-0.020516162	(-0.053246954, 0.01221463)	0.219248894
Hemocrit(%)	-0.006066461	(-0.033257061, 0.021124138)	0.66190243
Creatinine (?mol/L)	-0.087570014	(-0.116926934, -0.058213094)	5.08E-09
Alkaline phosphatase (U/L)	-0.037734348	(-0.06579571, -0.009672986)	0.008403246
Lymphocyte percentage (%)	0.14605004	(0.118366747, 0.173733333)	5.18E-25
Lymphocyte count (cells/L)	0.024808799	(-0.003247351, 0.05286495)	0.08308282
Glutamyltransferase (U/L)	-0.068540305	(-0.095683829, -0.04139678)	0.00000075
Urea (mmol/L)	-0.106160988	(-0.134065736, -0.078256241)	9.16E-14
Urate (mol/L)	-0.047686273	(-0.078762047, -0.016610498)	0.002635317
Mean corpuscular volume (fL)	-0.01643373	(-0.043815783, 0.010948322)	0.239477208
Mean corpuscular hemoglobin (pg)	-0.025312816	(-0.052759086, 0.002133454)	0.070673515
Mean corpuscular hemoglobin concentration (g/dL)	-0.022512586	(-0.050300305, 0.005275133)	0.112316884
Mean corpuscular volume (fL)	-0.019954366	(-0.056384164, 0.016475432)	0.28303143
Glucose (mmol/L)	-0.138604039	(-0.166282459, -0.110925619)	1.06E-22
Basophil percentage (%)	0.179844261	(0.152914885, 0.206773638)	5.05E-39
Eosinophil percentage (%)	0.0494091	(0.022333444, 0.076484756)	0.000348587
Cystatin C (mg/L)	-0.104149131	(-0.13286584, -0.075432422)	1.2E-12
Direct bilirubin (?mol/L)	-0.062572243	(-0.089661726, -0.03548276)	0.000006
Total bilirubin ( ?mol/L)	-0.056065808	(-0.083321409, -0.028810206)	0.0000555
Total protein (g/L)	-0.09019963	(-0.117432485, -0.062966775)	8.64E-11
neutrophil_percentage	-0.177948989	(-0.20557286, -0.150325118)	1.95E-36
neutrophil_count	-0.173321417	(-0.200308838, -0.146333996)	3.16E-36
MLR	-0.027400177	(-0.054676804, -0.000123549)	0.048977946
NLR	-0.131706158	(-0.159018773, -0.104393543)	3.62E-21
PLR	-0.013029627	(-0.040180701, 0.014121448)	0.346923179
cognitive domain
Peripheral blood test	Coefficy	95%CI	p-value
AST/ALT	-0.007496708	(-0.044611384, 0.029617968)	0.69218515
CRP (mg/L)	-0.164818098	(-0.321202217, -0.00843398)	0.039016518
Albumin (g/L)	0.042074399	(0.003826451, 0.080322346)	0.03108636
White blood cell leukocyte count (cells/L)	-0.09384071	(-0.129879885, -0.057801535)	3.36E-07
Alanine aminotransferase (U/L)	-0.071194802	(-0.107793803, -0.034595802)	0.000137768
Monocyte percentage (%)	0.09803559	(0.061930979, 0.1341402)	1.03E-07
Monocyte count (cells/L)	1.65E-05	(-0.036534857, 0.036567956)	0.999291931
Total cholesterol (mmol/L)	-0.010016689	(-0.047950766, 0.027917388)	0.604778085
Direct LDL (mmol/L)	-0.003062637	(-0.040415662, 0.034290388)	0.872328086
Calcium (mmol/L)	0.025250418	(-0.012193718, 0.062694555)	0.186271904
Triglycerides (mmol/L)	0.001807627	(-0.034944986, 0.03856024)	0.923203711
Aspartate aminotransferase (U/L)	-0.044004576	(-0.080503306, -0.007505845)	0.018131823
Red blood cell count (cells/L)	0.064619588	(0.02106838, 0.108170796)	0.003638623
Hematocrit percentage (%)	0.000957496	(-0.035227061, 0.037142053)	0.95863712
Creatinine (?mol/L)	-0.065931723	(-0.105008029, -0.026855418)	0.00094424
Alkaline phosphatase (U/L)	-0.060154357	(-0.097487199, -0.022821514)	0.001589616
Lymphocyte percentage (%)	0.033155579	(-0.00375967, 0.070070828)	0.078355076
Lymphocyte count (cells/L)	-0.027407918	(-0.064745089, 0.009929252)	0.150228591
Glutamyltransferase (U/L)	-0.078157427	(-0.114275925, -0.042038928)	2.23E-05
Urea (mmol/L)	-0.113232963	(-0.150373865, -0.076092062)	2.32E-09
Urate (mol/L)	0.032825714	(-0.008525055, 0.074176483)	0.119740038
Mean corpuscular volume (fL)	-0.035004261	(-0.071441919, 0.001433397)	0.059725729
Mean corpuscular hemoglobin (pg)	-0.060561796	(-0.097081231, -0.024042361)	0.001154106
Mean corpuscular hemoglobin concentration (g/dL)	-0.025180127	(-0.062159716, 0.011799462)	0.182018421
Mean corpuscular volume (fL)	-0.019587007	(-0.071827988, 0.032653974)	0.462431979
Glucose (mmol/L)	-0.038597139	(-0.075501374, -0.001692904)	0.040383333
Basophil percentage (%)	0.077731297	(0.041788036, 0.113674559)	2.26E-05
Eosinophil percentage (%)	-0.018830651	(-0.054872657, 0.017211355)	0.305831088
Cystatin C (mg/L)	-0.119941062	(-0.15815721, -0.081724914)	7.79E-10
Direct bilirubin (?mol/L)	-0.093674237	(-0.129712376, -0.057636097)	3.52E-07
Total bilirubin ( ?mol/L)	-0.08486029	(-0.1211199, -0.04860068)	4.52E-06
Total protein (g/L)	-0.023931929	(-0.060193416, 0.012329558)	0.195827533
neutrophil_percentage	-0.04449137	(-0.081371276, -0.007611465)	0.018061169
neutrophil_count	-0.093040119	(-0.129055446, -0.057024793)	4.15E-07
MLR	-0.045691226	(-0.081998052, -0.0093844)	0.01364639
NLR	-0.121295717	(-0.157683572, -0.084907862)	6.55E-11
PLR	-0.024187971	(-0.060319409, 0.011943468)	0.189494837
positive valence domain
Peripheral blood test	Coefficy	95%CI	p-value
AST/ALT	0.049598937	(0.014421224, 0.084776649)	0.005722458
CRP (mg/L)	0.152892518	(-0.007235531, 0.313020567)	0.061466511
Albumin (g/L)	-0.070559577	(-0.106809695, -0.034309459)	0.000136465
White blood cell leukocyte count (cells/L)	-0.064711443	(-0.09888881, -0.030534076)	0.000206828
Alanine aminotransferase (U/L)	0.027609865	(-0.007089526, 0.062309256)	0.118879354
Monocyte percentage (%)	0.227497049	(0.193361522, 0.261632576)	7.19E-39
Monocyte count (cells/L)	0.096985214	(0.062351471, 0.131618957)	4.09E-08
Total cholesterol (mmol/L)	0.028187192	(-0.00778078, 0.064155164)	0.12455018
Direct LDL (mmol/L)	0.062985232	(0.027586382, 0.098384082)	0.000488523
Calcium (mmol/L)	0.035274821	(-0.000240944, 0.070790587)	0.051581331
Triglycerides (mmol/L)	0.069310059	(0.034471276, 0.104148843)	0.0000967
Aspartate aminotransferase (U/L)	0.17124067	(0.13670179, 0.20577955)	2.78E-22
Red blood cell count (cells/L)	-0.110470092	(-0.151746055, -0.069194129)	0.000000157
Hematocrit (%)	-0.030239153	(-0.064544131, 0.004065824)	0.084053972
Creatinine (?mol/L)	-0.04921471	(-0.086260458, -0.012168961)	0.00922419
Alkaline phosphatase (U/L)	0.008434206	(-0.026962246, 0.043830659)	0.640485666
Lymphocyte percentage (%)	0.076797532	(0.041808405, 0.111786659)	0.000017
Lymphocyte count (cells/L)	-0.017787389	(-0.053187881, 0.017613102)	0.324719475
Glutamyltransferase (U/L)	0.043183927	(0.008937408, 0.077430446)	0.013460989
Urea (mmol/L)	-0.078146028	(-0.113365658, -0.042926397)	0.0000137
Urate (mol/L)	-0.010625354	(-0.049825826, 0.028575117)	0.595242328
Mean corpuscular volume (fL)	-0.019801147	(-0.054349647, 0.014747352)	0.261297096
Mean corpuscular hemoglobin (pg)	-0.015590196	(-0.050221327, 0.019040936)	0.377595811
Mean corpuscular hemoglobin concentration (g/dL)	-0.020562655	(-0.055623734, 0.014498424)	0.25035955
Mean corpuscular volume (fL)	-0.113171805	(-0.159946318, -0.066397292)	0.00000214
Glucose (mmol/L)	-0.100913938	(-0.135866897, -0.065960979)	1.54E-08
Basophil percentage (%)	0.175709214	(0.141686142, 0.209732285)	4.89E-24
Eosinophil percentage (%)	0.036208206	(0.002040192, 0.07037622)	0.037808537
Cystatin C (mg/L)	-0.063446554	(-0.0996979, -0.027195208)	0.000603732
Direct bilirubin (?mol/L)	0.000166653	(-0.034013098, 0.034346405)	0.992375161
Total bilirubin ( ?mol/L)	-0.024054939	(-0.058440162, 0.010330285)	0.170336818
Total protein (g/L)	-0.12815698	(-0.162496189, -0.093817771)	2.65E-13
neutrophil_percentage	-0.121707163	(-0.156645583, -0.086768743)	8.83E-12
neutrophil_count	-0.086402454	(-0.120550016, -0.052254893)	0.000000712
MLR	0.092001692	(0.057593797, 0.126409586)	0.000000161
NLR	-0.027150996	(-0.061678394, 0.007376401)	0.12326416
PLR	0.110697831	(0.07646708, 0.144928582)	2.36E-10
negative valence domain
Peripheral blood test	Coefficy	95%CI	p-value
AST/ALT	0.050683181	(0.019108913, 0.082257449)	0.001655958
CRP (mg/L)	-0.053472893	(-0.178199628, 0.071253841)	0.400869871
Albumin (g/L)	-0.055205913	(-0.087746408, -0.022665419)	0.000884803
White blood cell leukocyte count (cells/L)	-0.243602987	(-0.274128105, -0.213077868)	6.83E-55
Alanine aminotransferase (U/L)	-0.10374309	(-0.134865552, -0.072620628)	6.55E-11
Monocyte percentage (%)	0.223154315	(0.192550171, 0.253758459)	3.72E-46
Monocyte count (cells/L)	-0.038277224	(-0.069363193, -0.007191256)	0.015810798
Total cholesterol (mmol/L)	0.03447915	(0.002202668, 0.066755632)	0.036291428
Direct LDL (mmol/L)	0.088368448	(0.056633126, 0.120103771)	4.87E-08
Calcium (mmol/L)	0.058601748	(0.026741037, 0.090462458)	0.00031269
Triglycerides (mmol/L)	0.000992855	(-0.030280899, 0.032266609)	0.950384506
Aspartate aminotransferase (U/L)	-0.018713438	(-0.049772189, 0.012345314)	0.237639936
Red blood cell count (cells/L)	-0.018020751	(-0.055071723, 0.019030222)	0.340447417
Hematocrit percentage (%)	0.000974146	(-0.029805128, 0.03175342)	0.950537157
Creatinine (?mol/L)	-0.052931435	(-0.086181863, -0.019681007)	0.001809737
Alkaline phosphatase (U/L)	-0.046863247	(-0.078630185, -0.015096308)	0.003838136
Lymphocyte percentage (%)	0.270561212	(0.239335397, 0.301787027)	2.49E-64
Lymphocyte count (cells/L)	0.044925378	(0.013169906, 0.07668085)	0.005560497
Glutamyltransferase (U/L)	-0.116819489	(-0.147529539, -0.08610944)	9.22E-14
Urea (mmol/L)	-0.142666478	(-0.174242907, -0.111090048)	8.86E-19
Urate (mol/L)	-0.122422039	(-0.157576573, -0.087267504)	8.96E-12
Mean corpuscular volume (fL)	0.033597429	(0.002603451, 0.064591407)	0.033626488
Mean corpuscular hemoglobin (pg)	0.03148078	(0.000412618, 0.062548941)	0.047040587
Mean corpuscular hemoglobin concentration (g/dL)	0.014001384	(-0.017454789, 0.045457557)	0.382992408
Mean corpuscular volume (fL)	-0.022450984	(-0.063859014, 0.018957046)	0.287945612
Glucose (mmol/L)	-0.286980529	(-0.318178451, -0.255782608)	3.21E-72
Basophil percentage (%)	0.275234894	(0.244841313, 0.305628475)	4.63E-70
Eosinophil percentage (%)	0.102511682	(0.071880368, 0.133142995)	5.51E-11
Cystatin C (mg/L)	-0.138320231	(-0.170792252, -0.10584821)	7.23E-17
Direct bilirubin (?mol/L)	-0.084937459	(-0.115599634, -0.054275284)	5.71E-08
Total bilirubin ( ?mol/L)	-0.057102688	(-0.087960193, -0.026245183)	0.000287253
Total protein (g/L)	-0.169540155	(-0.200325248, -0.138755063)	4.2E-27
neutrophil_percentage	-0.310241939	(-0.341378979, -0.279104898)	2.59E-84
neutrophil_count	-0.301190076	(-0.331611997, -0.270768154)	2.81E-83
MLR	-0.102692839	(-0.133552264, -0.071833413)	7.05E-11
NLR	-0.229151211	(-0.259996588, -0.198305834)	7.76E-48
PLR	-0.065163882	(-0.095887883, -0.03443988)	0.0000323
