# Supplementary material for: Association between psychiatric symptoms with multiple peripheral blood sample test: a 10-year retrospective study
Source: Front Psychiatry. 2024 Dec 9;15:1481006. doi: 10.3389/fpsyt.2024.1481006 (PMC11663843; doi:10.3389/fpsyt.2024.1481006)
Supplement: Supplementary file 2 [file DataSheet2.csv]

Symptom	Peripheral blood test	Coefficy	95%CI	p-value
other_cognitive_problems	Alanine aminotransferase	0.158526738	(-0.049936983, 0.366990459)	0.136096308
stupor	Alanine aminotransferase	0.143489236	(0.080957479, 0.206020993)	6.87E-06
catatonic_excitement	Alanine aminotransferase	0.11915872	(0.046083468, 0.192233973)	0.0013933
mutism	Alanine aminotransferase	0.106010096	(0.049703816, 0.162316376)	0.000224104
common_knowledge	Alanine aminotransferase	0.104810404	(0.057397027, 0.152223781)	1.47E-05
drug_history	Alanine aminotransferase	0.100720872	(-0.040496606, 0.241938351)	0.162132471
increased_appetite	Alanine aminotransferase	0.098663709	(0.040881198, 0.15644622)	0.000817789
logical_memory	Alanine aminotransferase	0.093573933	(0.050384708, 0.136763159)	2.17E-05
judgement_ability	Alanine aminotransferase	0.092957506	(0.048430359, 0.137484652)	4.28E-05
other_strange_behaviors	Alanine aminotransferase	0.091211247	(0.049516131, 0.132906363)	1.81E-05
mannerism	Alanine aminotransferase	0.085481003	(-0.069569314, 0.240531321)	0.279888305
substance_addiction	Alanine aminotransferase	0.084611964	(0.022220064, 0.147003865)	0.007859924
other_delusions	Alanine aminotransferase	0.082929967	(-0.272168399, 0.438028333)	0.647139227
other_hallucinations	Alanine aminotransferase	0.08029123	(-0.036275472, 0.196857933)	0.177000125
other_mood_symptoms	Alanine aminotransferase	0.072534355	(0.003631649, 0.141437061)	0.039083607
negativism	Alanine aminotransferase	0.072454551	(-0.008200581, 0.153109684)	0.078286191
calculation_ability	Alanine aminotransferase	0.071476812	(0.032057222, 0.110896401)	0.000379517
impulsive_behaviors	Alanine aminotransferase	0.070666825	(0.033992965, 0.107340684)	0.000158906
excessive_drinking	Alanine aminotransferase	0.070644186	(-0.030840856, 0.172129228)	0.172452826
eroticism	Alanine aminotransferase	0.051588779	(-0.075478593, 0.178656151)	0.42617669
long_term_memory	Alanine aminotransferase	0.048956537	(-0.003655955, 0.10156903)	0.068181882
special_personality	Alanine aminotransferase	0.045676211	(-0.056768287, 0.148120709)	0.382177355
affective_ambivalence	Alanine aminotransferase	0.044909636	(-0.142351012, 0.232170285)	0.638315408
phobia	Alanine aminotransferase	0.039854542	(-0.039511797, 0.119220882)	0.325001381
provocation	Alanine aminotransferase	0.039830822	(-0.038451519, 0.118113163)	0.318634825
sex_life	Alanine aminotransferase	0.036947785	(-0.04042581, 0.11432138)	0.349299975
social_withdrawl	Alanine aminotransferase	0.030940824	(-0.011950436, 0.073832085)	0.157390838
herperactivity	Alanine aminotransferase	0.030624108	(-0.022506546, 0.083754762)	0.258590342
study_grade	Alanine aminotransferase	0.030550729	(-0.016536376, 0.077637833)	0.203489108
mania	Alanine aminotransferase	0.030098528	(-0.022333478, 0.082530534)	0.260531596
weight_change	Alanine aminotransferase	0.029489932	(-0.043509617, 0.102489481)	0.428483502
pathological_hyperbolic	Alanine aminotransferase	0.019951173	(-0.065326479, 0.105228826)	0.646555393
irritability	Alanine aminotransferase	0.017067997	(-0.032915306, 0.0670513)	0.503311158
obsessive_compulsive_symptoms	Alanine aminotransferase	0.01543656	(-0.065850551, 0.096723672)	0.709738497
sleep_disturbance	Alanine aminotransferase	0.013888319	(-0.020802703, 0.048579341)	0.432645358
difficulty_falling_asleep	Alanine aminotransferase	0.009651214	(-0.020494664, 0.039797091)	0.530334997
sleeping_problem	Alanine aminotransferase	0.008803809	(-0.046745202, 0.06435282)	0.756078131
passive_obedience	Alanine aminotransferase	0.00869772	(-0.132025996, 0.149421437)	0.903578681
reduced_sleep	Alanine aminotransferase	0.00550339	(-0.050886275, 0.061893054)	0.848300275
money_wasting	Alanine aminotransferase	0.005018578	(-0.075101419, 0.085138574)	0.902288441
sleeping_pills_history	Alanine aminotransferase	0.001320494	(-0.323888216, 0.326529203)	0.993650118
parathymia	Alanine aminotransferase	-0.000310572	(-0.235468576, 0.234847431)	0.997934626
stereotype	Alanine aminotransferase	-0.004609495	(-0.184178274, 0.174959284)	0.959873116
sleeping_disorder	Alanine aminotransferase	-0.00722447	(-0.038402011, 0.023953072)	0.649705178
sweat	Alanine aminotransferase	-0.007232306	(-0.050403422, 0.03593881)	0.742645567
erotopathy	Alanine aminotransferase	-0.007455534	(-0.083268105, 0.068357037)	0.847155032
individual_intention	Alanine aminotransferase	-0.007991521	(-0.039569203, 0.023586162)	0.619875413
social_relationship	Alanine aminotransferase	-0.018485118	(-0.075299233, 0.038328997)	0.5236636
other_sleeping_problems	Alanine aminotransferase	-0.019041259	(-0.089089413, 0.051006894)	0.594179822
working_well	Alanine aminotransferase	-0.02371631	(-0.077068622, 0.029636002)	0.383609831
thought_hearing	Alanine aminotransferase	-0.025564711	(-0.349391207, 0.298261785)	0.877031354
self_harm	Alanine aminotransferase	-0.027920676	(-0.06745272, 0.011611368)	0.166264158
social_function	Alanine aminotransferase	-0.029526213	(-0.081305465, 0.022253039)	0.263714056
family_relationships	Alanine aminotransferase	-0.030738828	(-0.092344211, 0.030866555)	0.328090076
short_term_memory	Alanine aminotransferase	-0.033503005	(-0.084153619, 0.017147609)	0.194821173
early_awakening	Alanine aminotransferase	-0.042219615	(-0.079788499, -0.004650732)	0.027620658
auditory_hallucinations	Alanine aminotransferase	-0.042823302	(-0.143959223, 0.058312618)	0.406589891
working_ability	Alanine aminotransferase	-0.045937239	(-0.201495337, 0.109620859)	0.562724297
indecisive	Alanine aminotransferase	-0.051373253	(-0.110773227, 0.008026721)	0.090047894
ambitendency	Alanine aminotransferase	-0.051857774	(-0.465570203, 0.361854655)	0.805929268
alcohol_history	Alanine aminotransferase	-0.053501476	(-0.09307201, -0.013930943)	0.008048586
rules_obey	Alanine aminotransferase	-0.057947414	(-0.126533087, 0.01063826)	0.097724609
dreaminess	Alanine aminotransferase	-0.063702466	(-0.115992955, -0.011411977)	0.016951676
concern_health	Alanine aminotransferase	-0.064173787	(-0.119551946, -0.008795627)	0.023128596
palpitation	Alanine aminotransferase	-0.068586531	(-0.109673484, -0.027499579)	0.001068531
language_organization	Alanine aminotransferase	-0.07728547	(-0.440383352, 0.285812412)	0.676542025
somatic_symptoms	Alanine aminotransferase	-0.078893331	(-0.122743263, -0.0350434)	0.000421304
anxiety	Alanine aminotransferase	-0.097241379	(-0.135809908, -0.05867285)	7.75E-07
suicide	Alanine aminotransferase	-0.109169107	(-0.150535498, -0.067802715)	2.31E-07
hypoactivity	Alanine aminotransferase	-0.113454432	(-0.149188767, -0.077720097)	4.88E-10
feeling_of_helplessness	Alanine aminotransferase	-0.115512261	(-0.156370318, -0.074654204)	3.00E-08
feeling_of_hopelessness	Alanine aminotransferase	-0.119707043	(-0.15915603, -0.080258057)	2.72E-09
delusions_of_reference	Alanine aminotransferase	-0.120088302	(-0.503286391, 0.263109787)	0.539061094
decreased_interest	Alanine aminotransferase	-0.125007764	(-0.160956027, -0.089059502)	9.38E-12
feeling_of_unworthiness	Alanine aminotransferase	-0.137303789	(-0.181321709, -0.093285869)	9.73E-10
depression	Alanine aminotransferase	-0.147084089	(-0.182575924, -0.111592254)	4.56E-16
persecutive_delusions	Alanine aminotransferase	-0.18234111	(-0.6042445, 0.23956228)	0.396947028
preseveration_of_speech	Alanine aminotransferase	-0.191564297	(-0.52655862, 0.143430026)	0.262367432
personality_disorders	Alanine aminotransferase	-0.695493964	(-2.029619175, 0.638631248)	0.306890108
negativism	Albumin	0.482374645	(0.353259156, 0.611490134)	2.43E-13
ambitendency	Albumin	0.370279898	(0.002186697, 0.7383731)	0.048650308
stereotype	Albumin	0.339864856	(0.154810471, 0.524919241)	0.000318619
pathological_hyperbolic	Albumin	0.287846303	(0.193747074, 0.381945532)	2.03E-09
other_delusions	Albumin	0.255912368	(-0.474196428, 0.986021165)	0.492079709
stupor	Albumin	0.255771643	(0.10532218, 0.406221106)	0.000861938
common_knowledge	Albumin	0.202178245	(0.129405182, 0.274951309)	5.17E-08
long_term_memory	Albumin	0.190843345	(0.123156162, 0.258530527)	3.27E-08
judgement_ability	Albumin	0.186645692	(0.124113033, 0.249178351)	4.91E-09
passive_obedience	Albumin	0.18446047	(0.030603549, 0.338317391)	0.018780376
catatonic_excitement	Albumin	0.173927464	(-0.007608631, 0.35546356)	0.060401482
logical_memory	Albumin	0.173439324	(0.11399041, 0.232888238)	1.08E-08
provocation	Albumin	0.15462035	(0.051294876, 0.257945825)	0.003356801
excessive_drinking	Albumin	0.133869316	(-0.064356684, 0.332095316)	0.185615936
mutism	Albumin	0.128116514	(0.024426462, 0.231806566)	0.015447208
drug_history	Albumin	0.117875281	(-0.20705208, 0.442802642)	0.477060975
other_mood_symptoms	Albumin	0.11700456	(0.020422276, 0.213586843)	0.017575543
social_function	Albumin	0.111668093	(0.04952716, 0.173809026)	0.000428068
mannerism	Albumin	0.111543656	(-0.177593536, 0.400680847)	0.449570716
mania	Albumin	0.110144581	(0.051530596, 0.168758565)	0.000230381
herperactivity	Albumin	0.105806192	(0.041888235, 0.16972415)	0.001176679
affective_ambivalence	Albumin	0.104846916	(-0.116906081, 0.326599914)	0.354078914
irritability	Albumin	0.101795698	(0.045073119, 0.158518278)	0.000435693
other_cognitive_problems	Albumin	0.100319457	(-0.834689515, 1.035328428)	0.833438753
working_ability	Albumin	0.097018108	(-0.050653683, 0.244689899)	0.197853888
reduced_sleep	Albumin	0.094950645	(0.035033435, 0.154867855)	0.001896323
sleeping_problem	Albumin	0.092963287	(0.033106853, 0.152819721)	0.002333896
other_strange_behaviors	Albumin	0.088869331	(0.030927491, 0.146811172)	0.00264548
parathymia	Albumin	0.086794123	(-0.144830285, 0.318418531)	0.462674695
preseveration_of_speech	Albumin	0.085945374	(-0.145426699, 0.317317447)	0.466576377
alcohol_history	Albumin	0.07324345	(0.020208708, 0.126278192)	0.006792466
social_relationship	Albumin	0.071346302	(0.013965966, 0.128726638)	0.014807629
impulsive_behaviors	Albumin	0.061351676	(0.015330571, 0.107372781)	0.008977334
phobia	Albumin	0.060265004	(-0.030756618, 0.151286625)	0.194387993
calculation_ability	Albumin	0.057018279	(0.007173516, 0.106863041)	0.024956356
individual_intention	Albumin	0.040167936	(0.007404541, 0.07293133)	0.01626293
social_withdrawl	Albumin	0.038903961	(-0.013105011, 0.090912933)	0.142613665
thought_hearing	Albumin	0.034031984	(-0.279295289, 0.347359258)	0.83141663
family_relationships	Albumin	0.029733182	(-0.029073596, 0.08853996)	0.321689564
rules_obey	Albumin	0.023327949	(-0.084872498, 0.131528396)	0.672605528
working_well	Albumin	0.019771993	(-0.045001049, 0.084545035)	0.549646004
sleeping_disorder	Albumin	0.018859551	(-0.014141628, 0.051860729)	0.26266987
other_sleeping_problems	Albumin	0.012536815	(-0.055259278, 0.080332909)	0.717021685
money_wasting	Albumin	-0.005124182	(-0.090190133, 0.079941769)	0.906015364
obsessive_compulsive_symptoms	Albumin	-0.006131427	(-0.097394322, 0.085131468)	0.895236546
difficulty_falling_asleep	Albumin	-0.018584511	(-0.050100551, 0.012931529)	0.24777073
increased_appetite	Albumin	-0.03319971	(-0.137214702, 0.070815282)	0.531579532
study_grade	Albumin	-0.03331815	(-0.092588402, 0.025952103)	0.270551498
other_hallucinations	Albumin	-0.036662831	(-0.224724914, 0.151399252)	0.702384721
sex_life	Albumin	-0.03951353	(-0.131808768, 0.052781708)	0.401403563
sleep_disturbance	Albumin	-0.04724046	(-0.083793705, -0.010687214)	0.011307392
weight_change	Albumin	-0.055131225	(-0.141947022, 0.031684571)	0.213252298
early_awakening	Albumin	-0.058333108	(-0.093431112, -0.023235105)	0.001123853
eroticism	Albumin	-0.068903256	(-0.271977209, 0.134170697)	0.506030955
substance_addiction	Albumin	-0.084237181	(-0.202659093, 0.034184731)	0.163254554
self_harm	Albumin	-0.096214376	(-0.133725134, -0.058703617)	4.97E-07
special_personality	Albumin	-0.097684655	(-0.23028929, 0.034919981)	0.148779646
delusions_of_reference	Albumin	-0.099125767	(-0.395499498, 0.197247963)	0.512116518
dreaminess	Albumin	-0.117982909	(-0.16246559, -0.073500229)	2.01E-07
indecisive	Albumin	-0.124905946	(-0.177234852, -0.07257704)	2.89E-06
anxiety	Albumin	-0.125158919	(-0.159238984, -0.091078855)	6.11E-13
sweat	Albumin	-0.127491158	(-0.170445339, -0.084536978)	5.98E-09
auditory_hallucinations	Albumin	-0.132121911	(-0.223672591, -0.040571232)	0.004675418
short_term_memory	Albumin	-0.141138683	(-0.201849088, -0.080428278)	5.20E-06
feeling_of_unworthiness	Albumin	-0.141757211	(-0.176780942, -0.106733479)	2.14E-15
concern_health	Albumin	-0.146876129	(-0.194094379, -0.09965788)	1.08E-09
suicide	Albumin	-0.149338375	(-0.183627377, -0.115049373)	1.39E-17
palpitation	Albumin	-0.154856723	(-0.191227195, -0.118486251)	7.11E-17
somatic_symptoms	Albumin	-0.157772436	(-0.195340584, -0.120204288)	1.85E-16
feeling_of_hopelessness	Albumin	-0.161359898	(-0.1944633, -0.128256496)	1.25E-21
feeling_of_helplessness	Albumin	-0.163805387	(-0.197699814, -0.129910959)	2.74E-21
hypoactivity	Albumin	-0.175271286	(-0.207284558, -0.143258015)	7.29E-27
erotopathy	Albumin	-0.177361041	(-0.254263748, -0.100458335)	6.17E-06
persecutive_delusions	Albumin	-0.18825482	(-0.473534309, 0.097024669)	0.195874014
depression	Albumin	-0.19309039	(-0.22569132, -0.160489461)	3.72E-31
decreased_interest	Albumin	-0.200418176	(-0.232653156, -0.168183196)	3.69E-34
language_organization	Albumin	-0.295507444	(-0.602730744, 0.011715856)	0.059395275
sleeping_pills_history	Albumin	-0.339763307	(-0.674054584, -0.00547203)	0.046361915
personality_disorders	Albumin	-0.400141067	(-0.980051013, 0.179768878)	0.176243926
alcohol_history	Alkaline phosphatase	0.327937966	(0.257365053, 0.398510879)	8.41E-20
drug_history	Alkaline phosphatase	0.190808895	(0.011122835, 0.370494954)	0.037403992
working_well	Alkaline phosphatase	0.160098442	(0.089038979, 0.231157904)	1.01E-05
sleeping_pills_history	Alkaline phosphatase	0.154071587	(-0.116176248, 0.424319423)	0.263814828
calculation_ability	Alkaline phosphatase	0.132313299	(0.088180037, 0.17644656)	4.20E-09
preseveration_of_speech	Alkaline phosphatase	0.127108321	(-0.033763178, 0.28797982)	0.12146788
study_grade	Alkaline phosphatase	0.123781451	(0.080244748, 0.167318154)	2.51E-08
judgement_ability	Alkaline phosphatase	0.115190998	(0.06444181, 0.165940187)	8.63E-06
common_knowledge	Alkaline phosphatase	0.109868925	(0.050560955, 0.169176895)	0.000282402
other_hallucinations	Alkaline phosphatase	0.105456391	(-0.044083678, 0.254996459)	0.1669098
other_strange_behaviors	Alkaline phosphatase	0.094807273	(0.049440225, 0.140174321)	4.20E-05
logical_memory	Alkaline phosphatase	0.084871237	(0.034728579, 0.135013895)	0.000908311
long_term_memory	Alkaline phosphatase	0.073706533	(0.01480197, 0.132611096)	0.014185824
stupor	Alkaline phosphatase	0.069285128	(-0.048929158, 0.187499415)	0.250658419
parathymia	Alkaline phosphatase	0.068259844	(-0.106666077, 0.243185766)	0.444370389
mannerism	Alkaline phosphatase	0.064974561	(-0.158075751, 0.288024874)	0.56803486
affective_ambivalence	Alkaline phosphatase	0.056530824	(-0.123918091, 0.236979738)	0.53919782
negativism	Alkaline phosphatase	0.054108643	(-0.052123194, 0.16034048)	0.318126161
social_function	Alkaline phosphatase	0.047041678	(-0.019054672, 0.113138027)	0.163028245
mutism	Alkaline phosphatase	0.046948766	(-0.038209755, 0.132107288)	0.279889277
stereotype	Alkaline phosphatase	0.043280962	(-0.109698879, 0.196260804)	0.579221662
herperactivity	Alkaline phosphatase	0.023385175	(-0.032908376, 0.079678727)	0.415522919
impulsive_behaviors	Alkaline phosphatase	0.022615272	(-0.017320771, 0.062551314)	0.267032208
family_relationships	Alkaline phosphatase	0.020413892	(-0.024672012, 0.065499796)	0.374839742
pathological_hyperbolic	Alkaline phosphatase	0.019350725	(-0.06511211, 0.10381356)	0.653400847
other_mood_symptoms	Alkaline phosphatase	0.016213089	(-0.064922801, 0.097348979)	0.695309706
rules_obey	Alkaline phosphatase	0.011186278	(-0.077094489, 0.099467044)	0.803858571
provocation	Alkaline phosphatase	0.009580274	(-0.083410994, 0.102571543)	0.839974719
auditory_hallucinations	Alkaline phosphatase	0.007893798	(-0.072352954, 0.088140551)	0.847112959
difficulty_falling_asleep	Alkaline phosphatase	0.006062185	(-0.024652864, 0.036777233)	0.698872914
increased_appetite	Alkaline phosphatase	-0.008426772	(-0.102463238, 0.085609694)	0.860577544
catatonic_excitement	Alkaline phosphatase	-0.01328713	(-0.176518729, 0.149944468)	0.873239555
irritability	Alkaline phosphatase	-0.0146576	(-0.067388674, 0.038073474)	0.585877947
other_sleeping_problems	Alkaline phosphatase	-0.014819146	(-0.082309417, 0.052671124)	0.666929324
sleeping_disorder	Alkaline phosphatase	-0.019754877	(-0.051089379, 0.011579626)	0.21657588
individual_intention	Alkaline phosphatase	-0.020162741	(-0.053337225, 0.013011744)	0.233557028
other_cognitive_problems	Alkaline phosphatase	-0.021234725	(-0.771404772, 0.728935322)	0.955755398
phobia	Alkaline phosphatase	-0.026416849	(-0.122359669, 0.06952597)	0.58942777
self_harm	Alkaline phosphatase	-0.030035304	(-0.067311534, 0.007240926)	0.114274365
mania	Alkaline phosphatase	-0.031853061	(-0.087610742, 0.023904619)	0.262840664
sleeping_problem	Alkaline phosphatase	-0.033727665	(-0.094451975, 0.026996645)	0.276317676
reduced_sleep	Alkaline phosphatase	-0.034475412	(-0.09535648, 0.026405656)	0.267042757
short_term_memory	Alkaline phosphatase	-0.041685596	(-0.097306138, 0.013934946)	0.141846486
social_withdrawl	Alkaline phosphatase	-0.043982444	(-0.093608548, 0.005643659)	0.082369215
special_personality	Alkaline phosphatase	-0.044443914	(-0.188667749, 0.099779922)	0.545848833
sweat	Alkaline phosphatase	-0.049053281	(-0.100159704, 0.002053143)	0.059936665
suicide	Alkaline phosphatase	-0.049280946	(-0.085025989, -0.013535904)	0.006887999
obsessive_compulsive_symptoms	Alkaline phosphatase	-0.05796049	(-0.144026118, 0.028105137)	0.186850796
depression	Alkaline phosphatase	-0.059406432	(-0.091606701, -0.027206162)	0.000299175
eroticism	Alkaline phosphatase	-0.062102456	(-0.252242581, 0.128037668)	0.52206615
weight_change	Alkaline phosphatase	-0.065339756	(-0.161076033, 0.03039652)	0.180995937
social_relationship	Alkaline phosphatase	-0.067497103	(-0.121450495, -0.013543711)	0.014206024
decreased_interest	Alkaline phosphatase	-0.081906937	(-0.115184853, -0.048629021)	1.41E-06
anxiety	Alkaline phosphatase	-0.083513952	(-0.122191894, -0.04483601)	2.32E-05
ambitendency	Alkaline phosphatase	-0.092370431	(-0.459408901, 0.274668039)	0.621827638
palpitation	Alkaline phosphatase	-0.095780059	(-0.139137527, -0.052422591)	1.49E-05
passive_obedience	Alkaline phosphatase	-0.097086682	(-0.260066852, 0.065893489)	0.24298239
somatic_symptoms	Alkaline phosphatase	-0.101739552	(-0.148008331, -0.055470773)	1.63E-05
money_wasting	Alkaline phosphatase	-0.105855475	(-0.197474279, -0.01423667)	0.023539392
hypoactivity	Alkaline phosphatase	-0.110336552	(-0.144265206, -0.076407899)	1.84E-10
sleep_disturbance	Alkaline phosphatase	-0.116939415	(-0.160253746, -0.073625083)	1.21E-07
working_ability	Alkaline phosphatase	-0.138190979	(-0.299753495, 0.023371538)	0.093646644
early_awakening	Alkaline phosphatase	-0.141727962	(-0.184644239, -0.098811686)	9.62E-11
feeling_of_helplessness	Alkaline phosphatase	-0.152568351	(-0.191970113, -0.113166589)	3.22E-14
feeling_of_hopelessness	Alkaline phosphatase	-0.155754164	(-0.193944093, -0.117564236)	1.31E-15
feeling_of_unworthiness	Alkaline phosphatase	-0.15681507	(-0.197912367, -0.115717774)	7.50E-14
dreaminess	Alkaline phosphatase	-0.169781048	(-0.225225421, -0.114336675)	1.95E-09
excessive_drinking	Alkaline phosphatase	-0.229116298	(-0.478554411, 0.020321816)	0.071810429
concern_health	Alkaline phosphatase	-0.2629516	(-0.332757021, -0.193146179)	1.55E-13
thought_hearing	Alkaline phosphatase	-0.286260549	(-0.663960597, 0.091439499)	0.137413347
indecisive	Alkaline phosphatase	-0.295958031	(-0.370168588, -0.221747473)	5.42E-15
delusions_of_reference	Alkaline phosphatase	-0.33227888	(-0.705707299, 0.041149539)	0.081155615
sex_life	Alkaline phosphatase	-0.361282523	(-0.507522699, -0.215042346)	1.28E-06
persecutive_delusions	Alkaline phosphatase	-0.423744937	(-0.83806911, -0.009420764)	0.045009484
substance_addiction	Alkaline phosphatase	-0.478937402	(-0.645936782, -0.311938021)	1.90E-08
language_organization	Alkaline phosphatase	-0.611675741	(-1.085725789, -0.137625693)	0.011437986
erotopathy	Alkaline phosphatase	-0.625618205	(-0.760950998, -0.490285412)	1.30E-19
personality_disorders	Alkaline phosphatase	-0.71270877	(-1.781517868, 0.356100327)	0.191220433
other_delusions	Alkaline phosphatase	-0.733037863	(-1.929653805, 0.463578078)	0.229874907
other_cognitive_problems	Aspartate aminotransferase	0.131438779	(-0.171487505, 0.434365063)	0.395081645
stupor	Aspartate aminotransferase	0.126153569	(0.074841471, 0.177465666)	1.44E-06
excessive_drinking	Aspartate aminotransferase	0.108879336	(0.05122668, 0.166531992)	0.000214297
catatonic_excitement	Aspartate aminotransferase	0.107828954	(0.044539755, 0.171118154)	0.000839749
common_knowledge	Aspartate aminotransferase	0.107169156	(0.065652127, 0.148686184)	4.21E-07
logical_memory	Aspartate aminotransferase	0.095784565	(0.057051106, 0.134518025)	1.25E-06
negativism	Aspartate aminotransferase	0.095655412	(0.03892727, 0.152383555)	0.000949878
mannerism	Aspartate aminotransferase	0.095361012	(-0.023688527, 0.214410551)	0.116415488
judgement_ability	Aspartate aminotransferase	0.094798911	(0.055440163, 0.134157659)	2.35E-06
other_hallucinations	Aspartate aminotransferase	0.092670322	(0.01299384, 0.172346804)	0.022628948
other_strange_behaviors	Aspartate aminotransferase	0.091914813	(0.054267017, 0.129562609)	1.71E-06
increased_appetite	Aspartate aminotransferase	0.081763038	(0.028488565, 0.135037511)	0.002628767
long_term_memory	Aspartate aminotransferase	0.077616389	(0.036587604, 0.118645173)	0.000209036
mutism	Aspartate aminotransferase	0.076041563	(0.020685489, 0.131397637)	0.007093685
herperactivity	Aspartate aminotransferase	0.075654616	(0.035641728, 0.115667503)	0.000210656
pathological_hyperbolic	Aspartate aminotransferase	0.075175515	(0.025809668, 0.124541362)	0.002838234
eroticism	Aspartate aminotransferase	0.070313001	(-0.020880478, 0.16150648)	0.130732204
impulsive_behaviors	Aspartate aminotransferase	0.067263621	(0.032865108, 0.101662133)	0.000126782
mania	Aspartate aminotransferase	0.067162323	(0.023673097, 0.110651549)	0.002470641
provocation	Aspartate aminotransferase	0.065871904	(0.009295907, 0.122447902)	0.022486726
other_mood_symptoms	Aspartate aminotransferase	0.065016097	(-0.00045712, 0.130489314)	0.05161683
calculation_ability	Aspartate aminotransferase	0.055529802	(0.018852488, 0.092207116)	0.003002727
sleeping_problem	Aspartate aminotransferase	0.055202486	(0.014405171, 0.095999801)	0.008000264
other_delusions	Aspartate aminotransferase	0.053328576	(-0.420879198, 0.527536351)	0.825545496
reduced_sleep	Aspartate aminotransferase	0.05121981	(0.009610951, 0.092828669)	0.015833665
preseveration_of_speech	Aspartate aminotransferase	0.047875865	(-0.091766026, 0.187517756)	0.501595806
irritability	Aspartate aminotransferase	0.046930409	(0.005653729, 0.08820709)	0.02584958
special_personality	Aspartate aminotransferase	0.040525842	(-0.049688247, 0.130739931)	0.378605642
money_wasting	Aspartate aminotransferase	0.036499374	(-0.027099602, 0.10009835)	0.260656164
substance_addiction	Aspartate aminotransferase	0.029046634	(-0.056929197, 0.115022464)	0.507856421
other_sleeping_problems	Aspartate aminotransferase	0.028146809	(-0.024707032, 0.081000651)	0.296587502
passive_obedience	Aspartate aminotransferase	0.024784277	(-0.099920302, 0.149488855)	0.696878147
stereotype	Aspartate aminotransferase	0.02170713	(-0.134328662, 0.177742922)	0.7851084
study_grade	Aspartate aminotransferase	0.015628242	(-0.036546719, 0.067803203)	0.557143828
difficulty_falling_asleep	Aspartate aminotransferase	0.013731572	(-0.016830083, 0.044293227)	0.378511548
sleeping_disorder	Aspartate aminotransferase	0.007983317	(-0.024060386, 0.04002702)	0.625329369
sleep_disturbance	Aspartate aminotransferase	0.006545029	(-0.026886371, 0.039976429)	0.701186866
working_ability	Aspartate aminotransferase	-0.00133601	(-0.13548974, 0.13281772)	0.984426886
sex_life	Aspartate aminotransferase	-0.00181101	(-0.086647909, 0.083025888)	0.966626203
individual_intention	Aspartate aminotransferase	-0.002875971	(-0.033604169, 0.027852227)	0.854449676
working_well	Aspartate aminotransferase	-0.004082929	(-0.063251612, 0.055085755)	0.892414542
social_relationship	Aspartate aminotransferase	-0.013312654	(-0.073818625, 0.047193316)	0.666291377
social_withdrawl	Aspartate aminotransferase	-0.014020269	(-0.067298352, 0.039257814)	0.606008636
drug_history	Aspartate aminotransferase	-0.017514829	(-0.375389724, 0.340360066)	0.923580327
weight_change	Aspartate aminotransferase	-0.019047766	(-0.111988623, 0.073893092)	0.687910541
affective_ambivalence	Aspartate aminotransferase	-0.019287447	(-0.280981487, 0.242406593)	0.885140031
parathymia	Aspartate aminotransferase	-0.019481051	(-0.29283491, 0.253872807)	0.888910535
social_function	Aspartate aminotransferase	-0.028441728	(-0.075137398, 0.018253942)	0.232552059
self_harm	Aspartate aminotransferase	-0.042250827	(-0.0861727, 0.001671046)	0.059371798
obsessive_compulsive_symptoms	Aspartate aminotransferase	-0.045281395	(-0.154547369, 0.063984579)	0.416646897
phobia	Aspartate aminotransferase	-0.045824151	(-0.158722239, 0.067073937)	0.426297441
rules_obey	Aspartate aminotransferase	-0.046650812	(-0.119213235, 0.02591161)	0.207634862
auditory_hallucinations	Aspartate aminotransferase	-0.046853016	(-0.160845337, 0.067139306)	0.420475062
short_term_memory	Aspartate aminotransferase	-0.050391528	(-0.092013766, -0.008769291)	0.017646759
erotopathy	Aspartate aminotransferase	-0.06214954	(-0.156573261, 0.032274182)	0.197026769
alcohol_history	Aspartate aminotransferase	-0.065362277	(-0.103781251, -0.026943303)	0.000854369
early_awakening	Aspartate aminotransferase	-0.074951089	(-0.117306514, -0.032595664)	0.000523633
family_relationships	Aspartate aminotransferase	-0.075000367	(-0.155155389, 0.005154655)	0.066660645
sweat	Aspartate aminotransferase	-0.076406487	(-0.130426718, -0.022386256)	0.005567302
sleeping_pills_history	Aspartate aminotransferase	-0.104106083	(-0.584982311, 0.376770145)	0.671328631
suicide	Aspartate aminotransferase	-0.107734782	(-0.153834136, -0.061635427)	4.64E-06
ambitendency	Aspartate aminotransferase	-0.121733464	(-0.686035435, 0.442568506)	0.67242733
delusions_of_reference	Aspartate aminotransferase	-0.145598446	(-0.617749233, 0.326552341)	0.54557067
dreaminess	Aspartate aminotransferase	-0.147483583	(-0.216005782, -0.078961383)	2.46E-05
palpitation	Aspartate aminotransferase	-0.166540305	(-0.2197028, -0.113377811)	8.25E-10
feeling_of_helplessness	Aspartate aminotransferase	-0.174122093	(-0.224297314, -0.123946873)	1.03E-11
hypoactivity	Aspartate aminotransferase	-0.182210267	(-0.225737503, -0.138683031)	2.31E-16
thought_hearing	Aspartate aminotransferase	-0.185187853	(-0.714570314, 0.344194608)	0.49293729
indecisive	Aspartate aminotransferase	-0.18926296	(-0.274881327, -0.103644592)	1.47E-05
decreased_interest	Aspartate aminotransferase	-0.190152071	(-0.233669221, -0.146634921)	1.09E-17
depression	Aspartate aminotransferase	-0.19381001	(-0.236185985, -0.151434035)	3.12E-19
feeling_of_hopelessness	Aspartate aminotransferase	-0.195640743	(-0.24509673, -0.146184756)	8.94E-15
somatic_symptoms	Aspartate aminotransferase	-0.196376865	(-0.253361217, -0.139392513)	1.43E-11
concern_health	Aspartate aminotransferase	-0.199671301	(-0.275322571, -0.12402003)	2.30E-07
feeling_of_unworthiness	Aspartate aminotransferase	-0.202598639	(-0.257400129, -0.14779715)	4.29E-13
anxiety	Aspartate aminotransferase	-0.204905925	(-0.254715834, -0.155096016)	7.45E-16
persecutive_delusions	Aspartate aminotransferase	-0.289790993	(-0.849697505, 0.27011552)	0.310373882
language_organization	Aspartate aminotransferase	-0.3688425	(-0.995550323, 0.257865322)	0.248689622
personality_disorders	Aspartate aminotransferase	-1.178388756	(-2.954100418, 0.597322906)	0.193366214
excessive_drinking	AST/ALT	0.153798285	(0.060224933, 0.247371638)	0.001275306
preseveration_of_speech	AST/ALT	0.122845068	(0.006907043, 0.238783094)	0.037823014
special_personality	AST/ALT	0.118989263	(0.040154334, 0.197824192)	0.003093207
other_hallucinations	AST/ALT	0.108365635	(-0.006555276, 0.223286547)	0.064573647
delusions_of_reference	AST/ALT	0.105427273	(-0.067214331, 0.278068876)	0.231339394
negativism	AST/ALT	0.097858897	(0.010310901, 0.185406893)	0.028463549
herperactivity	AST/ALT	0.082106946	(0.031011051, 0.133202841)	0.001635162
reduced_sleep	AST/ALT	0.074317719	(0.02515519, 0.123480249)	0.003047742
sleeping_problem	AST/ALT	0.074245652	(0.02511795, 0.123373354)	0.003055423
provocation	AST/ALT	0.064216445	(-0.016941893, 0.145374782)	0.120938157
social_function	AST/ALT	0.062020964	(-0.004003649, 0.128045577)	0.06559986
pathological_hyperbolic	AST/ALT	0.059731969	(-0.016291154, 0.135755093)	0.123563402
mania	AST/ALT	0.058071382	(0.008619275, 0.10752349)	0.021356669
working_ability	AST/ALT	0.054607103	(-0.061859765, 0.171073971)	0.358109625
other_sleeping_problems	AST/ALT	0.054385993	(-0.002541514, 0.111313501)	0.061137975
passive_obedience	AST/ALT	0.049094721	(-0.078413146, 0.176602587)	0.45045035
self_harm	AST/ALT	0.041622265	(0.007210143, 0.076034387)	0.017756079
depression	AST/ALT	0.040643704	(0.008934582, 0.072352825)	0.011995959
catatonic_excitement	AST/ALT	0.040501938	(-0.114950462, 0.195954339)	0.60958701
suicide	AST/ALT	0.040493238	(0.008432377, 0.072554099)	0.013304877
alcohol_history	AST/ALT	0.039301012	(-0.015766578, 0.094368602)	0.161865134
irritability	AST/ALT	0.039162164	(-0.011026592, 0.08935092)	0.126169469
working_well	AST/ALT	0.038171102	(-0.027876084, 0.104218289)	0.257316648
hypoactivity	AST/ALT	0.033754169	(0.002916323, 0.064592015)	0.03192436
feeling_of_unworthiness	AST/ALT	0.031980072	(-0.000872992, 0.064833135)	0.056401857
auditory_hallucinations	AST/ALT	0.031212989	(-0.049036912, 0.11146289)	0.445858975
decreased_interest	AST/ALT	0.031208161	(0.000235342, 0.06218098)	0.048280321
feeling_of_helplessness	AST/ALT	0.028015019	(-0.003953233, 0.059983271)	0.08586522
feeling_of_hopelessness	AST/ALT	0.02796065	(-0.00343603, 0.05935733)	0.080898039
personality_disorders	AST/ALT	0.022602752	(-0.508995436, 0.554200939)	0.933584187
short_term_memory	AST/ALT	0.021778612	(-0.039470936, 0.08302816)	0.485852404
sleeping_disorder	AST/ALT	0.016373355	(-0.015853664, 0.048600374)	0.319345662
dreaminess	AST/ALT	0.007790312	(-0.034523819, 0.050104444)	0.718212323
money_wasting	AST/ALT	0.00775253	(-0.072443696, 0.087948757)	0.849722706
individual_intention	AST/ALT	0.00484476	(-0.026995049, 0.036684569)	0.76552419
rules_obey	AST/ALT	0.003357069	(-0.099613642, 0.10632778)	0.949049643
difficulty_falling_asleep	AST/ALT	0.00021842	(-0.030212093, 0.030648934)	0.988775528
ambitendency	AST/ALT	-0.001872776	(-0.362264732, 0.358519179)	0.991873576
sleep_disturbance	AST/ALT	-0.003687017	(-0.039324751, 0.031950716)	0.839308427
early_awakening	AST/ALT	-0.00880467	(-0.043267557, 0.025658217)	0.61654988
language_organization	AST/ALT	-0.009694426	(-0.302918376, 0.283529525)	0.948332801
parathymia	AST/ALT	-0.012490815	(-0.236944741, 0.21196311)	0.913144112
other_strange_behaviors	AST/ALT	-0.016536555	(-0.073460309, 0.040387199)	0.569093506
other_mood_symptoms	AST/ALT	-0.018186332	(-0.113442331, 0.077069668)	0.708252279
stupor	AST/ALT	-0.018515429	(-0.169866627, 0.132835768)	0.810504647
social_relationship	AST/ALT	-0.018652972	(-0.075060604, 0.03775466)	0.516896907
phobia	AST/ALT	-0.026863606	(-0.119491191, 0.065763979)	0.569740312
affective_ambivalence	AST/ALT	-0.029994066	(-0.25263098, 0.192642847)	0.791737608
palpitation	AST/ALT	-0.030733508	(-0.067153815, 0.005686799)	0.098135951
indecisive	AST/ALT	-0.03075697	(-0.084178137, 0.022664196)	0.259125598
family_relationships	AST/ALT	-0.033028583	(-0.089963705, 0.023906539)	0.255532488
long_term_memory	AST/ALT	-0.033225632	(-0.102904237, 0.036452972)	0.349989922
eroticism	AST/ALT	-0.03575926	(-0.242245935, 0.170727415)	0.734284445
anxiety	AST/ALT	-0.041964006	(-0.075907711, -0.0080203)	0.015388117
impulsive_behaviors	AST/ALT	-0.044603969	(-0.091586062, 0.002378124)	0.062773928
stereotype	AST/ALT	-0.04738998	(-0.242503781, 0.14772382)	0.634037163
weight_change	AST/ALT	-0.052738255	(-0.144122252, 0.038645741)	0.258001297
sex_life	AST/ALT	-0.060431483	(-0.160547335, 0.03968437)	0.236774896
mannerism	AST/ALT	-0.065198014	(-0.367241122, 0.236845094)	0.672237596
study_grade	AST/ALT	-0.066425727	(-0.127706833, -0.00514462)	0.033624658
other_delusions	AST/ALT	-0.066744751	(-0.840722763, 0.707233261)	0.86577893
social_withdrawl	AST/ALT	-0.069562925	(-0.12431179, -0.014814059)	0.012762066
somatic_symptoms	AST/ALT	-0.070916178	(-0.110180957, -0.031651399)	0.000400189
logical_memory	AST/ALT	-0.0715595	(-0.13519429, -0.007924709)	0.027518222
judgement_ability	AST/ALT	-0.080975936	(-0.148565426, -0.013386447)	0.018864991
common_knowledge	AST/ALT	-0.08186898	(-0.161025589, -0.002712371)	0.042645936
calculation_ability	AST/ALT	-0.088280715	(-0.142833607, -0.033727822)	0.001515036
increased_appetite	AST/ALT	-0.092527645	(-0.203993963, 0.018938674)	0.103739987
concern_health	AST/ALT	-0.104276086	(-0.156578666, -0.051973505)	9.32E-05
sweat	AST/ALT	-0.105976422	(-0.153268634, -0.05868421)	1.12E-05
mutism	AST/ALT	-0.117478243	(-0.231860017, -0.00309647)	0.044108333
persecutive_delusions	AST/ALT	-0.118467672	(-0.429371213, 0.192435869)	0.455157357
obsessive_compulsive_symptoms	AST/ALT	-0.132789559	(-0.234008075, -0.031571042)	0.010130491
drug_history	AST/ALT	-0.164927437	(-0.541059485, 0.211204611)	0.390105361
erotopathy	AST/ALT	-0.166970534	(-0.257869061, -0.076072008)	0.000317846
substance_addiction	AST/ALT	-0.169521758	(-0.304476921, -0.034566595)	0.013815601
sleeping_pills_history	AST/ALT	-0.229477325	(-0.649857552, 0.190902903)	0.284652811
thought_hearing	AST/ALT	-0.234278604	(-0.600235751, 0.131678544)	0.209568207
other_cognitive_problems	AST/ALT	-1.433003968	(-2.935334173, 0.069326238)	0.061545748
social_function	Basophil percentage	0.343361128	(0.27391948, 0.412802776)	3.28E-22
depression	Basophil percentage	0.280096829	(0.247851227, 0.31234243)	5.34E-65
decreased_interest	Basophil percentage	0.268051095	(0.236785986, 0.299316204)	2.28E-63
hypoactivity	Basophil percentage	0.249547312	(0.21874408, 0.280350543)	8.91E-57
other_cognitive_problems	Basophil percentage	0.231377679	(-0.483931178, 0.946686536)	0.526085899
feeling_of_hopelessness	Basophil percentage	0.196797047	(0.166235006, 0.227359089)	1.62E-36
anxiety	Basophil percentage	0.196667456	(0.165039273, 0.228295639)	3.62E-34
palpitation	Basophil percentage	0.189333399	(0.156492176, 0.222174622)	1.32E-29
feeling_of_helplessness	Basophil percentage	0.182818442	(0.151825264, 0.21381162)	6.47E-31
somatic_symptoms	Basophil percentage	0.182198426	(0.148438551, 0.215958302)	3.77E-26
feeling_of_unworthiness	Basophil percentage	0.162037127	(0.130350241, 0.193724013)	1.21E-23
short_term_memory	Basophil percentage	0.161406782	(0.098934913, 0.223878651)	4.11E-07
dreaminess	Basophil percentage	0.154083503	(0.115204537, 0.19296247)	7.99E-15
sweat	Basophil percentage	0.123884243	(0.085930791, 0.161837695)	1.58E-10
suicide	Basophil percentage	0.104508632	(0.073175813, 0.135841451)	6.26E-11
erotopathy	Basophil percentage	0.102175934	(0.035999642, 0.168352226)	0.00247622
sex_life	Basophil percentage	0.101373815	(0.021528721, 0.181218908)	0.012829154
concern_health	Basophil percentage	0.091582253	(0.049746273, 0.133418233)	1.78E-05
early_awakening	Basophil percentage	0.087767892	(0.055569174, 0.119966611)	9.16E-08
sleeping_disorder	Basophil percentage	0.08500845	(0.053329072, 0.116687829)	1.44E-07
self_harm	Basophil percentage	0.08328884	(0.049012708, 0.117564972)	1.91E-06
indecisive	Basophil percentage	0.076173998	(0.029602636, 0.122745359)	0.001346618
language_organization	Basophil percentage	0.076058795	(-0.193616642, 0.345734232)	0.58040378
sleep_disturbance	Basophil percentage	0.074063263	(0.040628541, 0.107497986)	1.41E-05
other_sleeping_problems	Basophil percentage	0.06430157	(0.003212391, 0.125390749)	0.039106251
persecutive_delusions	Basophil percentage	0.063047744	(-0.193363013, 0.3194585)	0.629851403
difficulty_falling_asleep	Basophil percentage	0.053353376	(0.023577836, 0.083128917)	0.000444696
excessive_drinking	Basophil percentage	0.04192931	(-0.134675965, 0.218534585)	0.641688203
family_relationships	Basophil percentage	0.036980964	(-0.017916155, 0.091878082)	0.186722574
special_personality	Basophil percentage	0.03277125	(-0.088679612, 0.154222112)	0.596896021
phobia	Basophil percentage	0.022584452	(-0.061326165, 0.106495068)	0.597824281
social_withdrawl	Basophil percentage	0.007628487	(-0.040839175, 0.056096148)	0.757708801
money_wasting	Basophil percentage	0.00470307	(-0.075137025, 0.084543164)	0.908083708
study_grade	Basophil percentage	-0.000597725	(-0.055791001, 0.05459555)	0.983065242
working_ability	Basophil percentage	-0.006342247	(-0.144181458, 0.131496964)	0.928141503
increased_appetite	Basophil percentage	-0.01135984	(-0.109893967, 0.087174286)	0.821228463
social_relationship	Basophil percentage	-0.011714508	(-0.06615019, 0.042721175)	0.673178194
obsessive_compulsive_symptoms	Basophil percentage	-0.012617769	(-0.097936307, 0.072700768)	0.771919785
auditory_hallucinations	Basophil percentage	-0.013554447	(-0.100275173, 0.073166279)	0.759339736
individual_intention	Basophil percentage	-0.02346595	(-0.054137419, 0.007205518)	0.133732173
mania	Basophil percentage	-0.029062938	(-0.085086453, 0.026960576)	0.30926005
ambitendency	Basophil percentage	-0.040535138	(-0.403649938, 0.322579662)	0.826807237
sleeping_pills_history	Basophil percentage	-0.040980438	(-0.362047764, 0.280086889)	0.802455295
alcohol_history	Basophil percentage	-0.051055927	(-0.098078185, -0.00403367)	0.033326059
rules_obey	Basophil percentage	-0.052950104	(-0.149515624, 0.043615415)	0.282494034
working_well	Basophil percentage	-0.062767662	(-0.120774359, -0.004760964)	0.033932813
substance_addiction	Basophil percentage	-0.066569521	(-0.180986946, 0.047847904)	0.254139241
weight_change	Basophil percentage	-0.067324979	(-0.151963539, 0.017313581)	0.118981161
affective_ambivalence	Basophil percentage	-0.073819341	(-0.296293791, 0.148655109)	0.515467184
calculation_ability	Basophil percentage	-0.081165335	(-0.130050224, -0.032280446)	0.001136889
herperactivity	Basophil percentage	-0.081764225	(-0.145066806, -0.018461644)	0.011353797
irritability	Basophil percentage	-0.087746677	(-0.143912048, -0.031581306)	0.002197965
thought_hearing	Basophil percentage	-0.092971179	(-0.405900659, 0.219958301)	0.560354565
drug_history	Basophil percentage	-0.10275064	(-0.432304747, 0.226803468)	0.541131896
reduced_sleep	Basophil percentage	-0.111222395	(-0.171409558, -0.051035232)	0.000292372
sleeping_problem	Basophil percentage	-0.112401557	(-0.17256169, -0.052241424)	0.000250243
impulsive_behaviors	Basophil percentage	-0.116943471	(-0.162572173, -0.071314768)	5.08E-07
other_hallucinations	Basophil percentage	-0.131740181	(-0.32550617, 0.062025808)	0.18266616
other_strange_behaviors	Basophil percentage	-0.150428449	(-0.20958961, -0.091267287)	6.24E-07
mutism	Basophil percentage	-0.155699014	(-0.264001253, -0.047396774)	0.004835946
delusions_of_reference	Basophil percentage	-0.184175083	(-0.494257736, 0.125907571)	0.244362653
passive_obedience	Basophil percentage	-0.185283536	(-0.34885426, -0.021712812)	0.026406849
logical_memory	Basophil percentage	-0.208702003	(-0.271573962, -0.145830043)	7.71E-11
provocation	Basophil percentage	-0.218319856	(-0.328879582, -0.107760129)	0.000108671
common_knowledge	Basophil percentage	-0.218746945	(-0.297224805, -0.140269085)	4.68E-08
long_term_memory	Basophil percentage	-0.22256153	(-0.295003164, -0.150119896)	1.73E-09
other_mood_symptoms	Basophil percentage	-0.234740088	(-0.33872484, -0.130755336)	9.66E-06
pathological_hyperbolic	Basophil percentage	-0.23717138	(-0.339342066, -0.135000693)	5.37E-06
eroticism	Basophil percentage	-0.240548338	(-0.45490727, -0.026189406)	0.02784495
judgement_ability	Basophil percentage	-0.246112964	(-0.313781821, -0.178444106)	1.01E-12
stereotype	Basophil percentage	-0.255621426	(-0.461155055, -0.050087797)	0.01478329
other_delusions	Basophil percentage	-0.293528042	(-1.113418626, 0.526362542)	0.482867993
preseveration_of_speech	Basophil percentage	-0.319745155	(-0.580293711, -0.059196599)	0.016158674
stupor	Basophil percentage	-0.344491431	(-0.517483594, -0.171499268)	9.50E-05
parathymia	Basophil percentage	-0.365545318	(-0.634273668, -0.096816969)	0.007672652
mannerism	Basophil percentage	-0.408871596	(-0.752452679, -0.065290512)	0.019676628
catatonic_excitement	Basophil percentage	-0.410976955	(-0.625688473, -0.196265437)	0.0001757
negativism	Basophil percentage	-0.420347033	(-0.577058604, -0.263635461)	1.46E-07
personality_disorders	Basophil percentage	-0.462185252	(-1.162883, 0.238512495)	0.196069849
other_delusions	Calcium	0.467529345	(-0.207992751, 1.14305144)	0.174934584
ambitendency	Calcium	0.456180486	(0.113342368, 0.799018603)	0.009107921
negativism	Calcium	0.354247527	(0.228998731, 0.479496322)	2.96E-08
other_cognitive_problems	Calcium	0.291277983	(-0.621016892, 1.203572857)	0.531452809
stupor	Calcium	0.238610009	(0.092207484, 0.385012533)	0.001400973
social_function	Calcium	0.227590542	(0.166786677, 0.288394408)	2.20E-13
stereotype	Calcium	0.222524689	(0.040201099, 0.404848279)	0.016749241
drug_history	Calcium	0.213588957	(-0.098727244, 0.525905157)	0.180109384
passive_obedience	Calcium	0.204633448	(0.055276242, 0.353990655)	0.007244636
catatonic_excitement	Calcium	0.183890233	(0.006116193, 0.361664273)	0.042618207
pathological_hyperbolic	Calcium	0.178385179	(0.086250532, 0.270519826)	0.000147747
excessive_drinking	Calcium	0.136871112	(-0.053267886, 0.327010111)	0.158273687
rules_obey	Calcium	0.130335246	(0.023020849, 0.237649644)	0.017291278
long_term_memory	Calcium	0.129332731	(0.063595322, 0.195070141)	0.000115195
common_knowledge	Calcium	0.119743267	(0.04855772, 0.190928813)	0.00097733
mutism	Calcium	0.117748464	(0.01571649, 0.219780439)	0.023703058
logical_memory	Calcium	0.101685893	(0.043712597, 0.159659189)	0.00058632
judgement_ability	Calcium	0.089411716	(0.028274308, 0.150549124)	0.004151114
other_mood_symptoms	Calcium	0.082366382	(-0.012977554, 0.177710319)	0.0904139
working_well	Calcium	0.082330337	(0.018475331, 0.146185342)	0.011501144
provocation	Calcium	0.081648749	(-0.019772492, 0.18306999)	0.114590913
mania	Calcium	0.073729178	(0.016218538, 0.131239818)	0.011979816
sleeping_problem	Calcium	0.06928967	(0.010901718, 0.127677621)	0.020020947
reduced_sleep	Calcium	0.067862799	(0.00940534, 0.126320258)	0.022885038
alcohol_history	Calcium	0.056024405	(0.004710487, 0.107338323)	0.032360989
affective_ambivalence	Calcium	0.054955182	(-0.164821744, 0.274732108)	0.624064795
family_relationships	Calcium	0.054228783	(-0.004703792, 0.113161359)	0.071300364
preseveration_of_speech	Calcium	0.05308051	(-0.171917199, 0.278078218)	0.643798137
calculation_ability	Calcium	0.046644611	(-0.001622217, 0.094911439)	0.058208332
phobia	Calcium	0.042428696	(-0.04579904, 0.130656432)	0.345904214
herperactivity	Calcium	0.040071084	(-0.022855834, 0.102998001)	0.21199305
other_strange_behaviors	Calcium	0.037110254	(-0.020073113, 0.094293622)	0.203380236
sleeping_disorder	Calcium	0.032130773	(-0.000224691, 0.064486237)	0.051608047
irritability	Calcium	0.030178395	(-0.0256547, 0.08601149)	0.289417047
individual_intention	Calcium	0.026229741	(-0.005595687, 0.058055168)	0.10622753
social_withdrawl	Calcium	0.023073717	(-0.027927756, 0.07407519)	0.375224822
study_grade	Calcium	0.017047045	(-0.041424382, 0.075518473)	0.567709572
other_sleeping_problems	Calcium	0.014773909	(-0.051356042, 0.08090386)	0.661474602
difficulty_falling_asleep	Calcium	0.014676142	(-0.016121782, 0.045474067)	0.350304276
persecutive_delusions	Calcium	0.005667506	(-0.270182027, 0.281517039)	0.967878301
social_relationship	Calcium	0.003944719	(-0.052948873, 0.060838311)	0.891902969
weight_change	Calcium	0.003477937	(-0.080728544, 0.087684417)	0.935479441
thought_hearing	Calcium	-0.008846527	(-0.316575279, 0.298882225)	0.955066411
impulsive_behaviors	Calcium	-0.009442186	(-0.054777001, 0.03589263)	0.683110461
other_hallucinations	Calcium	-0.016633315	(-0.201358703, 0.168092073)	0.859912772
sleep_disturbance	Calcium	-0.018368499	(-0.053770968, 0.017033969)	0.309181002
self_harm	Calcium	-0.018758957	(-0.055343842, 0.017825928)	0.314900188
feeling_of_unworthiness	Calcium	-0.033616255	(-0.067413041, 0.000180531)	0.051232126
suicide	Calcium	-0.038432762	(-0.07160091, -0.005264614)	0.023140867
hypoactivity	Calcium	-0.038911735	(-0.069780759, -0.008042712)	0.013486227
depression	Calcium	-0.044550739	(-0.075991526, -0.013109952)	0.005481819
feeling_of_hopelessness	Calcium	-0.046695498	(-0.07859899, -0.014792005)	0.004120962
feeling_of_helplessness	Calcium	-0.047562141	(-0.080227631, -0.014896652)	0.004319546
early_awakening	Calcium	-0.048586817	(-0.082585905, -0.014587729)	0.005095048
delusions_of_reference	Calcium	-0.049052664	(-0.338904593, 0.240799265)	0.740117529
short_term_memory	Calcium	-0.049130434	(-0.108320772, 0.010059905)	0.103762326
anxiety	Calcium	-0.05259312	(-0.08546636, -0.01971988)	0.001714107
sweat	Calcium	-0.053581441	(-0.094787223, -0.012375658)	0.010813696
decreased_interest	Calcium	-0.056312746	(-0.087347775, -0.025277717)	0.000375971
working_ability	Calcium	-0.058044013	(-0.203457714, 0.087369687)	0.434001404
indecisive	Calcium	-0.058558282	(-0.109116042, -0.008000521)	0.023197845
money_wasting	Calcium	-0.061876256	(-0.145594379, 0.021841867)	0.147438008
increased_appetite	Calcium	-0.065795838	(-0.168394059, 0.036802383)	0.20877524
dreaminess	Calcium	-0.066157907	(-0.109251493, -0.023064322)	0.002620911
special_personality	Calcium	-0.067901452	(-0.197281296, 0.061478392)	0.303643195
palpitation	Calcium	-0.079482535	(-0.114454545, -0.044510525)	8.41E-06
obsessive_compulsive_symptoms	Calcium	-0.080616408	(-0.17049235, 0.009259533)	0.078735666
auditory_hallucinations	Calcium	-0.081707709	(-0.171872423, 0.008457004)	0.075706271
mannerism	Calcium	-0.083264211	(-0.375887387, 0.209358965)	0.577044805
concern_health	Calcium	-0.099325007	(-0.144508178, -0.054141836)	1.64E-05
somatic_symptoms	Calcium	-0.101331987	(-0.137446542, -0.065217432)	3.81E-08
sex_life	Calcium	-0.101591296	(-0.190556484, -0.012626108)	0.025210173
language_organization	Calcium	-0.157966249	(-0.456033288, 0.14010079)	0.298926154
erotopathy	Calcium	-0.180685053	(-0.255066437, -0.106303669)	1.92E-06
parathymia	Calcium	-0.202194896	(-0.433763927, 0.029374135)	0.087011475
substance_addiction	Calcium	-0.204248479	(-0.320727454, -0.087769504)	0.000588405
sleeping_pills_history	Calcium	-0.244938107	(-0.573502832, 0.083626617)	0.143977335
eroticism	Calcium	-0.288188625	(-0.485929175, -0.090448074)	0.004283139
personality_disorders	Calcium	-0.415575326	(-0.965834068, 0.134683417)	0.138803083
stupor	Creatinine	0.208627761	(0.11919712, 0.298058403)	4.82E-06
affective_ambivalence	Creatinine	0.198019604	(0.061167728, 0.334871479)	0.004567565
other_delusions	Creatinine	0.178095096	(-0.151932453, 0.508122644)	0.290197418
mannerism	Creatinine	0.169449577	(0.008630409, 0.330268744)	0.038905595
parathymia	Creatinine	0.16526616	(-0.017386025, 0.347918345)	0.076156747
negativism	Creatinine	0.152472226	(0.06454306, 0.240401393)	0.00067705
catatonic_excitement	Creatinine	0.138080427	(0.018824871, 0.257335982)	0.023244481
common_knowledge	Creatinine	0.121156519	(0.057210511, 0.185102527)	0.000204371
stereotype	Creatinine	0.116582053	(-0.017480835, 0.250644941)	0.088300763
judgement_ability	Creatinine	0.115109459	(0.056595023, 0.173623895)	0.000115395
logical_memory	Creatinine	0.104620256	(0.048107069, 0.161133442)	0.00028512
persecutive_delusions	Creatinine	0.102981081	(-0.135837811, 0.341799972)	0.398015099
preseveration_of_speech	Creatinine	0.100792096	(-0.063256823, 0.264841014)	0.228500979
language_organization	Creatinine	0.100755108	(-0.162326191, 0.363836407)	0.45286782
passive_obedience	Creatinine	0.100251595	(-0.02256094, 0.22306413)	0.109611101
long_term_memory	Creatinine	0.098715825	(0.037509086, 0.159922564)	0.001571534
delusions_of_reference	Creatinine	0.09631158	(-0.17879671, 0.371419871)	0.492606734
alcohol_history	Creatinine	0.087180722	(0.027821489, 0.146539955)	0.003993864
working_ability	Creatinine	0.082964919	(-0.030351928, 0.196281765)	0.15128316
pathological_hyperbolic	Creatinine	0.080723051	(-0.003456604, 0.164902706)	0.060173794
provocation	Creatinine	0.068223743	(-0.029231052, 0.165678539)	0.170029718
mutism	Creatinine	0.065894569	(-0.040521752, 0.172310889)	0.224877143
other_hallucinations	Creatinine	0.061779412	(-0.138623123, 0.262181946)	0.545695968
ambitendency	Creatinine	0.055832768	(-0.336445306, 0.448110841)	0.780270957
reduced_sleep	Creatinine	0.051404848	(-0.009797488, 0.112607184)	0.099715133
sleeping_problem	Creatinine	0.05138705	(-0.009748694, 0.112522794)	0.09946378
impulsive_behaviors	Creatinine	0.048546699	(-0.000528935, 0.097622333)	0.052516534
other_mood_symptoms	Creatinine	0.047160719	(-0.064659155, 0.158980593)	0.40843998
excessive_drinking	Creatinine	0.035908191	(-0.135332644, 0.207149027)	0.681072229
working_well	Creatinine	0.031460083	(-0.04565251, 0.108572676)	0.423923547
rules_obey	Creatinine	0.029075299	(-0.099706591, 0.15785719)	0.658118441
calculation_ability	Creatinine	0.02761622	(-0.024406199, 0.079638639)	0.298121373
other_strange_behaviors	Creatinine	0.02743739	(-0.038206814, 0.093081594)	0.41265883
herperactivity	Creatinine	0.01770232	(-0.055514667, 0.090919307)	0.635580791
drug_history	Creatinine	0.017416309	(-0.353905559, 0.388738176)	0.926752916
difficulty_falling_asleep	Creatinine	0.010794235	(-0.025400209, 0.046988679)	0.558864499
social_relationship	Creatinine	0.005911256	(-0.062016081, 0.073838594)	0.864565402
irritability	Creatinine	0.004896206	(-0.061106268, 0.070898681)	0.884397398
sleeping_disorder	Creatinine	0.004066918	(-0.033963186, 0.042097022)	0.833978862
indecisive	Creatinine	0.003037268	(-0.052970017, 0.059044552)	0.915351836
mania	Creatinine	0.001655438	(-0.069256546, 0.072567421)	0.963504628
individual_intention	Creatinine	0.00139275	(-0.035419652, 0.038205152)	0.940887779
substance_addiction	Creatinine	-0.002786804	(-0.136183242, 0.130609633)	0.967338431
early_awakening	Creatinine	-0.003022869	(-0.041776098, 0.035730361)	0.878488246
money_wasting	Creatinine	-0.007613018	(-0.109169926, 0.09394389)	0.883189146
sleep_disturbance	Creatinine	-0.015503363	(-0.056616989, 0.025610262)	0.459853485
other_sleeping_problems	Creatinine	-0.022777801	(-0.103116087, 0.057560484)	0.578411655
auditory_hallucinations	Creatinine	-0.029516966	(-0.142313445, 0.083279513)	0.608021649
erotopathy	Creatinine	-0.044960116	(-0.130141475, 0.040221243)	0.300893091
eroticism	Creatinine	-0.049536523	(-0.290679215, 0.191606168)	0.687219509
social_withdrawl	Creatinine	-0.050827675	(-0.114039637, 0.012384287)	0.115025108
obsessive_compulsive_symptoms	Creatinine	-0.059195053	(-0.171183, 0.052792893)	0.300190509
special_personality	Creatinine	-0.065596486	(-0.230637761, 0.099444788)	0.435972718
family_relationships	Creatinine	-0.072283129	(-0.147005726, 0.002439467)	0.057958467
sweat	Creatinine	-0.073878154	(-0.123791341, -0.023964967)	0.003719019
weight_change	Creatinine	-0.085136931	(-0.193120807, 0.022846946)	0.122271701
feeling_of_unworthiness	Creatinine	-0.08724684	(-0.129611409, -0.044882272)	5.43E-05
concern_health	Creatinine	-0.091110395	(-0.145856589, -0.036364201)	0.001106699
palpitation	Creatinine	-0.096871301	(-0.140056304, -0.053686297)	1.10E-05
somatic_symptoms	Creatinine	-0.104307407	(-0.149157004, -0.059457811)	5.15E-06
feeling_of_helplessness	Creatinine	-0.106567405	(-0.147846122, -0.065288687)	4.19E-07
suicide	Creatinine	-0.108053321	(-0.150489818, -0.065616824)	6.02E-07
phobia	Creatinine	-0.111105513	(-0.226619018, 0.004407993)	0.059401971
feeling_of_hopelessness	Creatinine	-0.112104273	(-0.152246925, -0.071961621)	4.41E-08
short_term_memory	Creatinine	-0.112628412	(-0.169966153, -0.055290671)	0.000118106
self_harm	Creatinine	-0.126384517	(-0.174279453, -0.078489581)	2.32E-07
anxiety	Creatinine	-0.12739403	(-0.168446121, -0.086341939)	1.18E-09
dreaminess	Creatinine	-0.132246986	(-0.188366355, -0.076127616)	3.86E-06
sex_life	Creatinine	-0.144388599	(-0.259113312, -0.029663886)	0.013633069
thought_hearing	Creatinine	-0.153931255	(-0.556834007, 0.248971496)	0.453960285
study_grade	Creatinine	-0.160824762	(-0.235309064, -0.086340461)	2.32E-05
hypoactivity	Creatinine	-0.182903966	(-0.221980738, -0.143827194)	4.56E-20
decreased_interest	Creatinine	-0.184604528	(-0.223730298, -0.145478759)	2.29E-20
sleeping_pills_history	Creatinine	-0.202625102	(-0.620553888, 0.215303684)	0.341975063
depression	Creatinine	-0.206007642	(-0.245551675, -0.166463609)	1.77E-24
increased_appetite	Creatinine	-0.219673719	(-0.356358047, -0.082989391)	0.001632506
social_function	Creatinine	-0.239535326	(-0.304032375, -0.175038278)	3.36E-13
other_cognitive_problems	Creatinine	-0.437460093	(-1.705234669, 0.830314483)	0.498837257
personality_disorders	Creatinine	-0.704553277	(-1.518753364, 0.10964681)	0.089876327
language_organization	CRP	20.33028233	(-8088.225054, 8128.885618)	0.996079023
persecutive_delusions	CRP	1.110736184	(0.143047035, 2.078425332)	0.024465853
delusions_of_reference	CRP	1.110736184	(0.143047035, 2.078425332)	0.024465853
excessive_drinking	CRP	0.782083772	(0.329493984, 1.234673561)	0.000706827
eroticism	CRP	0.701008582	(0.041836793, 1.360180371)	0.037123916
money_wasting	CRP	0.405341381	(0.114401799, 0.696280962)	0.006319971
mannerism	CRP	0.39399137	(-0.951735034, 1.739717774)	0.56608038
other_mood_symptoms	CRP	0.351616646	(0.027039608, 0.676193683)	0.033730217
working_well	CRP	0.307174146	(-0.23861454, 0.852962832)	0.269982288
irritability	CRP	0.302246604	(0.066308162, 0.538185046)	0.012044476
calculation_ability	CRP	0.288213449	(0.082171717, 0.494255182)	0.006112779
stupor	CRP	0.284684582	(-0.101457338, 0.670826503)	0.148453007
pathological_hyperbolic	CRP	0.272499165	(-0.052215651, 0.59721398)	0.10000634
mania	CRP	0.262332782	(0.029994121, 0.494671443)	0.026895629
herperactivity	CRP	0.24449612	(-0.008139341, 0.497131581)	0.05784731
common_knowledge	CRP	0.240912413	(-0.048424342, 0.530249168)	0.102686224
phobia	CRP	0.225337884	(-0.131621158, 0.582296926)	0.215979023
impulsive_behaviors	CRP	0.203326955	(-0.016605423, 0.423259333)	0.069983833
working_ability	CRP	0.193483449	(-0.241751797, 0.628718695)	0.383581478
reduced_sleep	CRP	0.178730552	(-0.079697514, 0.437158617)	0.175242738
sleeping_problem	CRP	0.166932026	(-0.092038166, 0.425902218)	0.20644015
increased_appetite	CRP	0.160778379	(-0.347001592, 0.668558351)	0.534866244
social_relationship	CRP	0.150547453	(-0.154969121, 0.456064027)	0.334135913
judgement_ability	CRP	0.147189588	(-0.127731595, 0.422110771)	0.294011959
family_relationships	CRP	0.142432561	(-0.243047397, 0.527912519)	0.468937808
provocation	CRP	0.123334225	(-0.282492544, 0.529160995)	0.551401877
self_harm	CRP	0.119752006	(-0.079474936, 0.318978947)	0.238747396
long_term_memory	CRP	0.112563472	(-0.16060496, 0.385731904)	0.419292259
logical_memory	CRP	0.108462731	(-0.153557882, 0.370483345)	0.41717231
catatonic_excitement	CRP	0.097301609	(-0.73586599, 0.930469208)	0.81894749
individual_intention	CRP	0.053412294	(-0.132827261, 0.239651849)	0.574037492
drug_history	CRP	-1.38E-14	(-31064.31705, 31064.31705)	1
other_delusions	CRP	-1.38E-14	(-31064.31705, 31064.31705)	1
other_cognitive_problems	CRP	-1.38E-14	(-31064.31705, 31064.31705)	1
sleeping_pills_history	CRP	-1.38E-14	(-31064.31705, 31064.31705)	1
personality_disorders	CRP	-1.38E-14	(-31064.31705, 31064.31705)	1
ambitendency	CRP	-1.56E-14	(-31083.53745, 31083.53745)	1
obsessive_compulsive_symptoms	CRP	-0.001980778	(-0.534368138, 0.530406582)	0.994181643
alcohol_history	CRP	-0.006446504	(-0.257446713, 0.244553704)	0.95985209
suicide	CRP	-0.014542741	(-0.210926206, 0.181840724)	0.884597619
early_awakening	CRP	-0.0279993	(-0.228556379, 0.172557779)	0.784368233
sex_life	CRP	-0.041900341	(-0.526266208, 0.442465525)	0.865363339
study_grade	CRP	-0.042439225	(-0.382907625, 0.298029176)	0.806988362
short_term_memory	CRP	-0.05445494	(-0.319204198, 0.210294319)	0.686843386
rules_obey	CRP	-0.059565318	(-0.583343077, 0.464212442)	0.823616368
sleep_disturbance	CRP	-0.064782302	(-0.296710798, 0.167146195)	0.584057601
other_strange_behaviors	CRP	-0.075552297	(-0.386200831, 0.235096236)	0.633584138
other_sleeping_problems	CRP	-0.081352348	(-0.428004217, 0.265299521)	0.645535391
difficulty_falling_asleep	CRP	-0.090201569	(-0.267812084, 0.087408946)	0.319537467
sleeping_disorder	CRP	-0.110008695	(-0.296667129, 0.076649738)	0.24803218
feeling_of_unworthiness	CRP	-0.12782594	(-0.35333525, 0.097683369)	0.266572167
sweat	CRP	-0.140685679	(-0.415604573, 0.134233215)	0.31586037
feeling_of_helplessness	CRP	-0.146460199	(-0.364432495, 0.071512097)	0.187850195
anxiety	CRP	-0.17336962	(-0.380299333, 0.033560093)	0.100564101
concern_health	CRP	-0.173819716	(-0.478538218, 0.130898785)	0.263551073
feeling_of_hopelessness	CRP	-0.198785954	(-0.41225672, 0.014684813)	0.067975358
hypoactivity	CRP	-0.19984551	(-0.397729718, -0.001961302)	0.047768033
decreased_interest	CRP	-0.232162867	(-0.433087399, -0.031238335)	0.023529435
palpitation	CRP	-0.234121696	(-0.492295141, 0.024051748)	0.075501785
depression	CRP	-0.246404591	(-0.436052122, -0.05675706)	0.010878364
indecisive	CRP	-0.262272407	(-0.755516918, 0.230972104)	0.297324143
weight_change	CRP	-0.308893272	(-1.041548509, 0.423761965)	0.408604681
social_function	CRP	-0.312833059	(-0.736617367, 0.11095125)	0.14793863
social_withdrawl	CRP	-0.33558982	(-0.769622782, 0.098443141)	0.129658019
stereotype	CRP	-0.336967721	(-2.540073667, 1.866138224)	0.764341636
dreaminess	CRP	-0.389565884	(-0.889969469, 0.110837701)	0.127043083
somatic_symptoms	CRP	-0.442441518	(-0.738698299, -0.146184736)	0.003420937
mutism	CRP	-0.481648536	(-1.390123463, 0.42682639)	0.2987404
passive_obedience	CRP	-0.653227331	(-3.682287485, 2.375832823)	0.672528166
substance_addiction	CRP	-0.662875209	(-2.565440286, 1.239689869)	0.494678764
preseveration_of_speech	CRP	-0.705168623	(-3.033868494, 1.623531249)	0.552833043
affective_ambivalence	CRP	-1.008189864	(-6.460594261, 4.444214534)	0.717039329
auditory_hallucinations	CRP	-1.25699779	(-3.31041293, 0.79641735)	0.230211692
other_hallucinations	CRP	-1.279244385	(-5.671700052, 3.113211282)	0.568118971
negativism	CRP	-1.922764232	(-4.626903173, 0.781374709)	0.163423918
erotopathy	CRP	-2.26871808	(-5.832567707, 1.295131547)	0.212133514
special_personality	CRP	-2.384743223	(-6.75398788, 1.984501434)	0.284721833
parathymia	CRP	-2.826952721	(-11.06534765, 5.411442207)	0.501226296
thought_hearing	CRP	-3.463652279	(-21.52338729, 14.59608274)	0.706986956
mannerism	Cystatin C	0.256103442	(0.021048146, 0.491158738)	0.03271944
other_hallucinations	Cystatin C	0.238709876	(0.093307154, 0.384112598)	0.00129195
alcohol_history	Cystatin C	0.201885718	(0.145260892, 0.258510544)	2.79E-12
other_delusions	Cystatin C	0.171685836	(-0.548948612, 0.892320283)	0.640531697
language_organization	Cystatin C	0.163533698	(-0.129188627, 0.456256024)	0.273523967
eroticism	Cystatin C	0.160133603	(-0.019068988, 0.339336195)	0.079870844
parathymia	Cystatin C	0.153011788	(-0.096991583, 0.403015159)	0.230296186
catatonic_excitement	Cystatin C	0.147886552	(-0.031044434, 0.326817538)	0.105244949
judgement_ability	Cystatin C	0.13125207	(0.070936919, 0.191567221)	2.00E-05
persecutive_delusions	Cystatin C	0.128577861	(-0.151172357, 0.408328078)	0.367668794
increased_appetite	Cystatin C	0.116665581	(0.011013991, 0.222317172)	0.030439298
logical_memory	Cystatin C	0.116608326	(0.058725327, 0.174491324)	7.86E-05
auditory_hallucinations	Cystatin C	0.115956952	(0.022916178, 0.208997726)	0.014575711
study_grade	Cystatin C	0.113751908	(0.051450419, 0.176053396)	0.000345405
calculation_ability	Cystatin C	0.110921091	(0.064032431, 0.15780975)	3.54E-06
common_knowledge	Cystatin C	0.108234838	(0.03703028, 0.179439396)	0.002889006
other_strange_behaviors	Cystatin C	0.096605681	(0.035612252, 0.15759911)	0.001906745
delusions_of_reference	Cystatin C	0.093548136	(-0.224278846, 0.411375119)	0.564007094
stereotype	Cystatin C	0.092785637	(-0.100646506, 0.286217781)	0.347128376
other_mood_symptoms	Cystatin C	0.088609025	(-0.017318099, 0.194536148)	0.101097052
sleeping_pills_history	Cystatin C	0.065455855	(-0.206098535, 0.337010245)	0.636611918
drug_history	Cystatin C	0.056922619	(-0.279776888, 0.393622127)	0.740373505
provocation	Cystatin C	0.047847087	(-0.061290334, 0.156984508)	0.390182582
long_term_memory	Cystatin C	0.034500099	(-0.035036546, 0.104036745)	0.330831848
sleeping_problem	Cystatin C	0.028221738	(-0.03382992, 0.090273397)	0.372699421
weight_change	Cystatin C	0.028019983	(-0.058833163, 0.114873129)	0.527176401
herperactivity	Cystatin C	0.027987026	(-0.041098986, 0.097073038)	0.427193096
reduced_sleep	Cystatin C	0.025922063	(-0.036292074, 0.0881362)	0.414127849
working_well	Cystatin C	0.007869041	(-0.062309084, 0.078047166)	0.826047251
substance_addiction	Cystatin C	0.00419302	(-0.123601208, 0.131987249)	0.948724182
impulsive_behaviors	Cystatin C	0.00244055	(-0.047796056, 0.052677157)	0.924140887
difficulty_falling_asleep	Cystatin C	-0.002265739	(-0.035467266, 0.030935788)	0.893596834
other_sleeping_problems	Cystatin C	-0.002603535	(-0.073818988, 0.068611918)	0.942876625
individual_intention	Cystatin C	-0.00760926	(-0.041376626, 0.026158106)	0.658725515
working_ability	Cystatin C	-0.011106641	(-0.168055505, 0.145842224)	0.889686169
family_relationships	Cystatin C	-0.012752881	(-0.083381012, 0.05787525)	0.723410102
preseveration_of_speech	Cystatin C	-0.014731804	(-0.266203026, 0.236739418)	0.908586503
money_wasting	Cystatin C	-0.015018725	(-0.108362407, 0.078324957)	0.752489654
irritability	Cystatin C	-0.020719062	(-0.083505398, 0.042067274)	0.517770062
social_relationship	Cystatin C	-0.02272986	(-0.088087763, 0.042628042)	0.495466949
sleeping_disorder	Cystatin C	-0.0285788	(-0.063478375, 0.006320775)	0.108489833
rules_obey	Cystatin C	-0.034067712	(-0.153457962, 0.085322538)	0.575969863
pathological_hyperbolic	Cystatin C	-0.037104716	(-0.141946797, 0.067737366)	0.487892558
phobia	Cystatin C	-0.03977638	(-0.13637952, 0.056826761)	0.419648774
thought_hearing	Cystatin C	-0.041425599	(-0.409002643, 0.326151445)	0.825177914
personality_disorders	Cystatin C	-0.042475835	(-0.624886258, 0.539934588)	0.886333648
stupor	Cystatin C	-0.044886761	(-0.215824446, 0.126050923)	0.606777285
obsessive_compulsive_symptoms	Cystatin C	-0.045200455	(-0.147910235, 0.057509325)	0.38838187
short_term_memory	Cystatin C	-0.04543531	(-0.106509227, 0.015638607)	0.144806987
social_withdrawl	Cystatin C	-0.052940087	(-0.110826749, 0.004946575)	0.073050892
mania	Cystatin C	-0.057998115	(-0.124398772, 0.008402543)	0.086901168
affective_ambivalence	Cystatin C	-0.058755571	(-0.318099485, 0.200588343)	0.657008516
sleep_disturbance	Cystatin C	-0.06264198	(-0.100143456, -0.025140505)	0.001060521
self_harm	Cystatin C	-0.064404436	(-0.105513034, -0.023295839)	0.002135485
sweat	Cystatin C	-0.06482781	(-0.10697823, -0.02267739)	0.002574019
special_personality	Cystatin C	-0.065091217	(-0.207208296, 0.077025861)	0.369344442
palpitation	Cystatin C	-0.068757921	(-0.105333958, -0.032181884)	0.000229125
suicide	Cystatin C	-0.073603779	(-0.109777297, -0.037430261)	6.66E-05
somatic_symptoms	Cystatin C	-0.088330706	(-0.126268449, -0.050392963)	5.03E-06
dreaminess	Cystatin C	-0.088949779	(-0.135953385, -0.041946174)	0.000207989
early_awakening	Cystatin C	-0.093551432	(-0.129574205, -0.05752866)	3.58E-07
feeling_of_hopelessness	Cystatin C	-0.099051125	(-0.133490173, -0.064612078)	1.73E-08
feeling_of_helplessness	Cystatin C	-0.108541238	(-0.144057081, -0.073025395)	2.10E-09
anxiety	Cystatin C	-0.114222415	(-0.149473708, -0.078971122)	2.14E-10
feeling_of_unworthiness	Cystatin C	-0.117828608	(-0.154854582, -0.080802634)	4.45E-10
hypoactivity	Cystatin C	-0.119839022	(-0.153249529, -0.086428514)	2.06E-12
mutism	Cystatin C	-0.124199671	(-0.245834678, -0.002564664)	0.045357223
decreased_interest	Cystatin C	-0.125819856	(-0.15942239, -0.092217322)	2.15E-13
indecisive	Cystatin C	-0.126594668	(-0.181659012, -0.071530324)	6.60E-06
concern_health	Cystatin C	-0.127355481	(-0.173672449, -0.081038512)	7.07E-08
depression	Cystatin C	-0.135624728	(-0.169554989, -0.101694468)	4.71E-15
passive_obedience	Cystatin C	-0.148947254	(-0.328790938, 0.030896429)	0.104529605
negativism	Cystatin C	-0.170329069	(-0.327994501, -0.012663638)	0.034223659
sex_life	Cystatin C	-0.179207656	(-0.275539948, -0.082875363)	0.000266145
social_function	Cystatin C	-0.215077474	(-0.270504385, -0.159650563)	2.84E-14
excessive_drinking	Cystatin C	-0.234150774	(-0.455342328, -0.012959221)	0.038002022
other_cognitive_problems	Cystatin C	-0.246455507	(-1.420611648, 0.927700633)	0.680776158
erotopathy	Cystatin C	-0.270457987	(-0.353085161, -0.187830814)	1.40E-10
ambitendency	Cystatin C	-0.418355983	(-0.873641367, 0.036929401)	0.071699851
mutism	Direct bilirubin	0.183534171	(0.105943131, 0.261125211)	3.55E-06
common_knowledge	Direct bilirubin	0.16092679	(0.09559359, 0.226259991)	1.38E-06
logical_memory	Direct bilirubin	0.156333677	(0.099928043, 0.212739312)	5.56E-08
judgement_ability	Direct bilirubin	0.155983253	(0.097405697, 0.214560809)	1.80E-07
stupor	Direct bilirubin	0.134938643	(0.047992575, 0.221884712)	0.002351035
long_term_memory	Direct bilirubin	0.133320483	(0.072683691, 0.193957274)	1.64E-05
individual_intention	Direct bilirubin	0.117133829	(0.078275702, 0.155991955)	3.46E-09
negativism	Direct bilirubin	0.112055128	(0.041322932, 0.182787323)	0.001902373
calculation_ability	Direct bilirubin	0.095698697	(0.04698644, 0.144410954)	0.000117848
mannerism	Direct bilirubin	0.092683693	(0.022672391, 0.162694994)	0.009466678
parathymia	Direct bilirubin	0.080602642	(0.004326532, 0.156878752)	0.038342437
catatonic_excitement	Direct bilirubin	0.078767794	(0.018902445, 0.138633142)	0.009912444
other_strange_behaviors	Direct bilirubin	0.076527584	(0.030147843, 0.122907324)	0.001220512
preseveration_of_speech	Direct bilirubin	0.066955512	(-0.003223442, 0.137134467)	0.061487461
affective_ambivalence	Direct bilirubin	0.062092766	(-0.037190868, 0.161376399)	0.220274163
stereotype	Direct bilirubin	0.061912263	(-0.010881035, 0.13470556)	0.095510013
passive_obedience	Direct bilirubin	0.060935294	(-0.002769195, 0.124639784)	0.060820244
personality_disorders	Direct bilirubin	0.059545193	(-0.092977961, 0.212068347)	0.444160811
other_mood_symptoms	Direct bilirubin	0.058259694	(0.00518786, 0.111331529)	0.031429404
rules_obey	Direct bilirubin	0.054276071	(-0.065773993, 0.174326134)	0.37554238
pathological_hyperbolic	Direct bilirubin	0.049987934	(-0.002314078, 0.102289945)	0.061029629
social_withdrawl	Direct bilirubin	0.044200839	(0.004330417, 0.08407126)	0.029789347
delusions_of_reference	Direct bilirubin	0.043322368	(-0.148621716, 0.235266451)	0.658215692
alcohol_history	Direct bilirubin	0.029935777	(-0.02202735, 0.081898903)	0.258834899
other_sleeping_problems	Direct bilirubin	0.023337372	(-0.028831513, 0.075506258)	0.380599749
language_organization	Direct bilirubin	0.021163242	(-0.243251609, 0.285578094)	0.875343737
sleeping_disorder	Direct bilirubin	0.02084838	(-0.013761096, 0.055457857)	0.237728625
other_delusions	Direct bilirubin	0.014000581	(-0.678822676, 0.706823839)	0.968405884
difficulty_falling_asleep	Direct bilirubin	0.012142702	(-0.019234243, 0.043519648)	0.448146311
thought_hearing	Direct bilirubin	0.010177335	(-0.294774146, 0.315128817)	0.947845732
social_relationship	Direct bilirubin	0.002765583	(-0.054421047, 0.059952213)	0.924484103
sleeping_problem	Direct bilirubin	0.002040135	(-0.05523747, 0.059317741)	0.944343284
reduced_sleep	Direct bilirubin	-0.001970527	(-0.061041969, 0.057100915)	0.947869533
impulsive_behaviors	Direct bilirubin	-0.002991724	(-0.048319459, 0.042336011)	0.897069606
provocation	Direct bilirubin	-0.003205193	(-0.106699908, 0.100289522)	0.951597755
study_grade	Direct bilirubin	-0.008468146	(-0.069290171, 0.05235388)	0.78493976
working_well	Direct bilirubin	-0.009811898	(-0.067331637, 0.047707841)	0.73812076
excessive_drinking	Direct bilirubin	-0.016102034	(-0.208871155, 0.176667087)	0.869952281
early_awakening	Direct bilirubin	-0.020925322	(-0.055916733, 0.014066089)	0.241154628
sleep_disturbance	Direct bilirubin	-0.025265411	(-0.063655319, 0.013124498)	0.197075771
sex_life	Direct bilirubin	-0.027720608	(-0.129094266, 0.073653051)	0.591985069
social_function	Direct bilirubin	-0.028250837	(-0.072910449, 0.016408775)	0.21502739
phobia	Direct bilirubin	-0.032275852	(-0.135466258, 0.070914554)	0.539844619
concern_health	Direct bilirubin	-0.034525216	(-0.08489344, 0.015843008)	0.179111961
family_relationships	Direct bilirubin	-0.035919226	(-0.101752556, 0.029914105)	0.284892761
irritability	Direct bilirubin	-0.04891823	(-0.113883668, 0.016047209)	0.139982149
indecisive	Direct bilirubin	-0.057091027	(-0.117978095, 0.003796041)	0.066091496
weight_change	Direct bilirubin	-0.058977996	(-0.161642239, 0.043686246)	0.260178154
drug_history	Direct bilirubin	-0.068713757	(-0.459046627, 0.321619112)	0.730067167
special_personality	Direct bilirubin	-0.069647797	(-0.229777775, 0.090482181)	0.393940531
auditory_hallucinations	Direct bilirubin	-0.069808009	(-0.177312072, 0.037696053)	0.203113691
sweat	Direct bilirubin	-0.072924011	(-0.123505891, -0.022342131)	0.004717206
somatic_symptoms	Direct bilirubin	-0.077830517	(-0.121287079, -0.034373955)	0.000447514
anxiety	Direct bilirubin	-0.078739237	(-0.117255615, -0.04022286)	6.15E-05
feeling_of_unworthiness	Direct bilirubin	-0.084637057	(-0.125623781, -0.043650333)	5.18E-05
hypoactivity	Direct bilirubin	-0.084712211	(-0.120481896, -0.048942526)	3.45E-06
self_harm	Direct bilirubin	-0.086588742	(-0.131085736, -0.042091747)	0.000136706
persecutive_delusions	Direct bilirubin	-0.09497661	(-0.443187421, 0.253234201)	0.59292518
suicide	Direct bilirubin	-0.095151502	(-0.13559613, -0.054706875)	4.00E-06
feeling_of_helplessness	Direct bilirubin	-0.09610947	(-0.135862781, -0.056356159)	2.15E-06
obsessive_compulsive_symptoms	Direct bilirubin	-0.097385995	(-0.205110778, 0.010338788)	0.076412689
feeling_of_hopelessness	Direct bilirubin	-0.09989067	(-0.138485539, -0.061295801)	3.92E-07
herperactivity	Direct bilirubin	-0.100164623	(-0.177247883, -0.023081364)	0.010868737
substance_addiction	Direct bilirubin	-0.107729108	(-0.245311809, 0.029853593)	0.124855963
palpitation	Direct bilirubin	-0.11317219	(-0.156623264, -0.069721117)	3.31E-07
depression	Direct bilirubin	-0.114212441	(-0.150525814, -0.077899067)	7.07E-10
mania	Direct bilirubin	-0.114212566	(-0.18580245, -0.042622681)	0.001766414
decreased_interest	Direct bilirubin	-0.117335801	(-0.153899903, -0.080771698)	3.18E-10
erotopathy	Direct bilirubin	-0.127106536	(-0.223379389, -0.030833684)	0.009660874
ambitendency	Direct bilirubin	-0.128576358	(-0.586025838, 0.328873123)	0.581701115
dreaminess	Direct bilirubin	-0.130415411	(-0.185841292, -0.074989529)	3.99E-06
short_term_memory	Direct bilirubin	-0.138406712	(-0.195216873, -0.081596551)	1.80E-06
money_wasting	Direct bilirubin	-0.186112886	(-0.295650418, -0.076575355)	0.000867854
other_hallucinations	Direct bilirubin	-0.195451742	(-0.44796275, 0.057059266)	0.129240474
working_ability	Direct bilirubin	-0.223772225	(-0.413882855, -0.033661595)	0.021052375
eroticism	Direct bilirubin	-0.238608624	(-0.497303478, 0.020086231)	0.07063502
other_cognitive_problems	Direct bilirubin	-0.263087091	(-1.507524931, 0.981350749)	0.678607281
sleeping_pills_history	Direct bilirubin	-0.424107725	(-0.933183088, 0.084967639)	0.102497477
increased_appetite	Direct bilirubin	-0.51735395	(-0.675347413, -0.359360488)	1.38E-10
other_cognitive_problems	Direct LDL	0.327281616	(-0.46436393, 1.118927162)	0.417766628
negativism	Direct LDL	0.263210452	(0.145552804, 0.380868101)	1.16E-05
personality_disorders	Direct LDL	0.221755259	(-0.278625159, 0.722135677)	0.385055155
stupor	Direct LDL	0.183019044	(0.04288652, 0.323151569)	0.010471932
ambitendency	Direct LDL	0.162451802	(-0.189474436, 0.514378041)	0.365597442
mutism	Direct LDL	0.159689368	(0.06192473, 0.257454007)	0.001367254
hypoactivity	Direct LDL	0.118864943	(0.087685619, 0.150044267)	7.89E-14
decreased_interest	Direct LDL	0.115544894	(0.084145479, 0.14694431)	5.49E-13
depression	Direct LDL	0.111238921	(0.079286133, 0.143191709)	8.89E-12
feeling_of_hopelessness	Direct LDL	0.08563867	(0.053862754, 0.117414586)	1.28E-07
sex_life	Direct LDL	0.08286999	(-0.001280952, 0.167020933)	0.05358643
phobia	Direct LDL	0.080850213	(-0.005318031, 0.167018458)	0.065910037
dreaminess	Direct LDL	0.074131749	(0.031913571, 0.116349926)	0.000578277
feeling_of_unworthiness	Direct LDL	0.071978556	(0.038471122, 0.105485991)	2.55E-05
sweat	Direct LDL	0.069842082	(0.029840959, 0.109843206)	0.000621244
feeling_of_helplessness	Direct LDL	0.069568838	(0.037079839, 0.102057837)	2.71E-05
drug_history	Direct LDL	0.066629273	(-0.249471934, 0.38273048)	0.679505614
suicide	Direct LDL	0.066284574	(0.033235211, 0.099333937)	8.46E-05
social_withdrawl	Direct LDL	0.064181421	(0.013639663, 0.114723179)	0.012812328
anxiety	Direct LDL	0.064088276	(0.031311567, 0.096864984)	0.000126906
rules_obey	Direct LDL	0.05972544	(-0.050931571, 0.170382451)	0.290110058
obsessive_compulsive_symptoms	Direct LDL	0.059295881	(-0.029205823, 0.147797584)	0.189117508
palpitation	Direct LDL	0.056532653	(0.022018771, 0.091046536)	0.001325419
somatic_symptoms	Direct LDL	0.056530061	(0.020950491, 0.092109632)	0.001844968
working_well	Direct LDL	0.047350715	(-0.017797127, 0.112498556)	0.154282689
self_harm	Direct LDL	0.041805611	(0.005059429, 0.078551793)	0.025756458
sleep_disturbance	Direct LDL	0.040726804	(0.00564838, 0.075805227)	0.022869834
common_knowledge	Direct LDL	0.040419484	(-0.031203527, 0.112042496)	0.268683378
other_delusions	Direct LDL	0.03182651	(-0.709270071, 0.77292309)	0.932919275
erotopathy	Direct LDL	0.027885526	(-0.043194852, 0.098965904)	0.441936567
concern_health	Direct LDL	0.02645165	(-0.017321432, 0.070224731)	0.236251182
long_term_memory	Direct LDL	0.022874482	(-0.04352808, 0.089277044)	0.499558508
indecisive	Direct LDL	0.021360117	(-0.028340502, 0.071060735)	0.399586299
impulsive_behaviors	Direct LDL	0.021280024	(-0.024205446, 0.066765495)	0.359157952
judgement_ability	Direct LDL	0.020364318	(-0.041452456, 0.082181092)	0.518484428
short_term_memory	Direct LDL	0.015950798	(-0.044101476, 0.076003073)	0.602641387
stereotype	Direct LDL	0.012890342	(-0.175474824, 0.201255508)	0.893301243
other_sleeping_problems	Direct LDL	0.009619268	(-0.05678405, 0.076022586)	0.776465504
substance_addiction	Direct LDL	0.009273947	(-0.107069174, 0.125617068)	0.87584732
social_function	Direct LDL	0.004352362	(-0.055708991, 0.064413715)	0.887054797
passive_obedience	Direct LDL	0.001398542	(-0.153668268, 0.156465353)	0.985896389
increased_appetite	Direct LDL	-0.008283057	(-0.113067266, 0.096501153)	0.876872189
early_awakening	Direct LDL	-0.015953929	(-0.049937453, 0.018029594)	0.357498036
sleeping_disorder	Direct LDL	-0.016503674	(-0.049018561, 0.016011212)	0.319812701
sleeping_pills_history	Direct LDL	-0.018344498	(-0.333251002, 0.296562006)	0.909097143
special_personality	Direct LDL	-0.019866799	(-0.150402747, 0.110669149)	0.765473899
weight_change	Direct LDL	-0.024333587	(-0.109632463, 0.06096529)	0.576067646
individual_intention	Direct LDL	-0.028498091	(-0.060410138, 0.003413956)	0.080063301
logical_memory	Direct LDL	-0.029575081	(-0.08913208, 0.029981917)	0.330401443
difficulty_falling_asleep	Direct LDL	-0.034893719	(-0.06584925, -0.003938188)	0.027150112
family_relationships	Direct LDL	-0.035941456	(-0.09737892, 0.025496008)	0.251539858
affective_ambivalence	Direct LDL	-0.037664898	(-0.267212292, 0.191882495)	0.747753239
calculation_ability	Direct LDL	-0.051125192	(-0.100144973, -0.00210541)	0.04093553
social_relationship	Direct LDL	-0.051697634	(-0.1105641, 0.007168832)	0.085194811
persecutive_delusions	Direct LDL	-0.057619999	(-0.349000065, 0.233760068)	0.69832151
excessive_drinking	Direct LDL	-0.060833811	(-0.254756534, 0.133088912)	0.538650775
alcohol_history	Direct LDL	-0.068890185	(-0.117858548, -0.019921821)	0.005826523
study_grade	Direct LDL	-0.069274547	(-0.130029862, -0.008519231)	0.025428177
other_hallucinations	Direct LDL	-0.073234502	(-0.267415332, 0.120946327)	0.459781949
mania	Direct LDL	-0.084175532	(-0.144481476, -0.023869588)	0.006223184
other_mood_symptoms	Direct LDL	-0.085768763	(-0.186474716, 0.014937189)	0.095061226
auditory_hallucinations	Direct LDL	-0.086540676	(-0.180967286, 0.007885934)	0.072444788
other_strange_behaviors	Direct LDL	-0.099961675	(-0.160158015, -0.039765334)	0.001134866
irritability	Direct LDL	-0.100985591	(-0.15963829, -0.042332893)	0.000739122
catatonic_excitement	Direct LDL	-0.112622589	(-0.305402245, 0.080157068)	0.252192898
mannerism	Direct LDL	-0.124664015	(-0.435939983, 0.186611953)	0.432472716
money_wasting	Direct LDL	-0.134947941	(-0.223956009, -0.045939873)	0.002962352
pathological_hyperbolic	Direct LDL	-0.142643419	(-0.242014018, -0.043272821)	0.004900244
provocation	Direct LDL	-0.148178011	(-0.257176973, -0.039179049)	0.007710041
working_ability	Direct LDL	-0.151344434	(-0.304212888, 0.001524021)	0.052323836
reduced_sleep	Direct LDL	-0.170064922	(-0.232730465, -0.107399379)	1.04E-07
sleeping_problem	Direct LDL	-0.171691036	(-0.234322058, -0.109060015)	7.75E-08
herperactivity	Direct LDL	-0.182057439	(-0.250185404, -0.113929474)	1.63E-07
language_organization	Direct LDL	-0.182095253	(-0.50978529, 0.145594783)	0.276083582
preseveration_of_speech	Direct LDL	-0.233274429	(-0.481836197, 0.01528734)	0.065848473
thought_hearing	Direct LDL	-0.23699985	(-0.582756136, 0.108756435)	0.179113741
delusions_of_reference	Direct LDL	-0.242692749	(-0.568659855, 0.083274358)	0.144487629
eroticism	Direct LDL	-0.28436532	(-0.504230849, -0.064499792)	0.011245183
parathymia	Direct LDL	-0.464535365	(-0.740086855, -0.188983875)	0.00095233
depression	Eosinophil percentage	0.147995756	(0.116038972, 0.17995254)	1.12E-19
short_term_memory	Eosinophil percentage	0.141270612	(0.074450565, 0.208090659)	3.42E-05
decreased_interest	Eosinophil percentage	0.139899548	(0.109045041, 0.170754056)	6.28E-19
hypoactivity	Eosinophil percentage	0.126034334	(0.095642947, 0.15642572)	4.36E-16
feeling_of_unworthiness	Eosinophil percentage	0.112453805	(0.081174524, 0.143733086)	1.83E-12
somatic_symptoms	Eosinophil percentage	0.110338189	(0.076690518, 0.143985859)	1.30E-10
feeling_of_helplessness	Eosinophil percentage	0.109446545	(0.078744127, 0.140148963)	2.81E-12
feeling_of_hopelessness	Eosinophil percentage	0.09967759	(0.069399475, 0.129955706)	1.10E-10
money_wasting	Eosinophil percentage	0.098607556	(0.028924949, 0.168290163)	0.005544192
dreaminess	Eosinophil percentage	0.098421012	(0.060235053, 0.136606971)	4.38E-07
anxiety	Eosinophil percentage	0.098196636	(0.066676374, 0.129716897)	1.02E-09
increased_appetite	Eosinophil percentage	0.095954889	(0.011138024, 0.180771755)	0.026596844
palpitation	Eosinophil percentage	0.09149873	(0.058691263, 0.124306196)	4.59E-08
suicide	Eosinophil percentage	0.079348376	(0.048291031, 0.110405721)	5.51E-07
sweat	Eosinophil percentage	0.075121534	(0.037128221, 0.113114846)	0.000106462
language_organization	Eosinophil percentage	0.068648564	(-0.187282808, 0.324579937)	0.59907477
rules_obey	Eosinophil percentage	0.066025568	(-0.041050859, 0.173101994)	0.226825373
self_harm	Eosinophil percentage	0.064542194	(0.03075401, 0.098330377)	0.000181119
mania	Eosinophil percentage	0.063575753	(0.012449524, 0.114701981)	0.014798583
sleeping_pills_history	Eosinophil percentage	0.062311659	(-0.221501801, 0.346125118)	0.666962257
other_hallucinations	Eosinophil percentage	0.057022465	(-0.107825768, 0.221870697)	0.497783504
indecisive	Eosinophil percentage	0.055718158	(0.009755437, 0.10168088)	0.017501293
study_grade	Eosinophil percentage	0.055052869	(0.003782911, 0.106322827)	0.035324663
special_personality	Eosinophil percentage	0.053793618	(-0.061829, 0.169416236)	0.361824883
affective_ambivalence	Eosinophil percentage	0.052669692	(-0.143761925, 0.24910131)	0.59920812
herperactivity	Eosinophil percentage	0.050913849	(-0.005521589, 0.107349287)	0.077021542
auditory_hallucinations	Eosinophil percentage	0.050680455	(-0.029194319, 0.130555228)	0.213640255
erotopathy	Eosinophil percentage	0.046730066	(-0.02026256, 0.113722691)	0.171569122
working_well	Eosinophil percentage	0.046676549	(-0.016835687, 0.110188785)	0.149740858
ambitendency	Eosinophil percentage	0.045538917	(-0.28222315, 0.373300984)	0.785375718
preseveration_of_speech	Eosinophil percentage	0.044843527	(-0.158480618, 0.248167671)	0.665536666
concern_health	Eosinophil percentage	0.04381844	(0.001262532, 0.086374348)	0.043575794
other_sleeping_problems	Eosinophil percentage	0.043038432	(-0.01739204, 0.103468903)	0.162742464
family_relationships	Eosinophil percentage	0.02735845	(-0.025745665, 0.080462565)	0.312608921
irritability	Eosinophil percentage	0.024785757	(-0.026954461, 0.076525976)	0.347770248
working_ability	Eosinophil percentage	0.021413385	(-0.110866457, 0.153693228)	0.751028358
reduced_sleep	Eosinophil percentage	0.019352185	(-0.03579723, 0.0745016)	0.491595691
sleeping_problem	Eosinophil percentage	0.019188291	(-0.035911132, 0.074287714)	0.49488046
eroticism	Eosinophil percentage	0.015962682	(-0.16451406, 0.196439423)	0.862371043
social_function	Eosinophil percentage	0.013730965	(-0.045236708, 0.072698639)	0.648104244
sex_life	Eosinophil percentage	0.003239039	(-0.083060081, 0.089538158)	0.94135725
sleep_disturbance	Eosinophil percentage	-0.004318903	(-0.038867942, 0.030230136)	0.806444437
early_awakening	Eosinophil percentage	-0.004953194	(-0.038112649, 0.02820626)	0.769694099
sleeping_disorder	Eosinophil percentage	-0.009855409	(-0.040699553, 0.020988736)	0.531141289
difficulty_falling_asleep	Eosinophil percentage	-0.012205292	(-0.041758075, 0.017347491)	0.418239374
impulsive_behaviors	Eosinophil percentage	-0.014207931	(-0.057605102, 0.029189239)	0.521074262
calculation_ability	Eosinophil percentage	-0.014653901	(-0.062463948, 0.033156147)	0.548009862
weight_change	Eosinophil percentage	-0.017398646	(-0.100790633, 0.065993341)	0.68259226
substance_addiction	Eosinophil percentage	-0.021637901	(-0.133147179, 0.089871376)	0.703700714
obsessive_compulsive_symptoms	Eosinophil percentage	-0.025546351	(-0.11273025, 0.061637548)	0.565756
alcohol_history	Eosinophil percentage	-0.026192232	(-0.072985671, 0.020601207)	0.272600548
social_relationship	Eosinophil percentage	-0.026642048	(-0.081801657, 0.028517562)	0.343802657
phobia	Eosinophil percentage	-0.040275114	(-0.130564918, 0.05001469)	0.38196185
other_strange_behaviors	Eosinophil percentage	-0.040427449	(-0.097121855, 0.016266957)	0.162224214
social_withdrawl	Eosinophil percentage	-0.049266776	(-0.100398481, 0.001864929)	0.058957136
individual_intention	Eosinophil percentage	-0.051898687	(-0.082676968, -0.021120405)	0.000949851
provocation	Eosinophil percentage	-0.05296685	(-0.156676179, 0.05074248)	0.31681755
stereotype	Eosinophil percentage	-0.055880426	(-0.245354001, 0.133593149)	0.563228813
excessive_drinking	Eosinophil percentage	-0.074851543	(-0.274719509, 0.125016424)	0.462930638
persecutive_delusions	Eosinophil percentage	-0.076137252	(-0.371950678, 0.219676173)	0.613931102
delusions_of_reference	Eosinophil percentage	-0.084524592	(-0.390256745, 0.22120756)	0.587905542
thought_hearing	Eosinophil percentage	-0.091129641	(-0.417618821, 0.235359538)	0.584327145
logical_memory	Eosinophil percentage	-0.099372951	(-0.16208876, -0.036657142)	0.001898855
judgement_ability	Eosinophil percentage	-0.112539611	(-0.179766071, -0.04531315)	0.001033982
common_knowledge	Eosinophil percentage	-0.139128071	(-0.220589924, -0.057666219)	0.000815531
other_mood_symptoms	Eosinophil percentage	-0.149393863	(-0.256667492, -0.042120234)	0.006341503
pathological_hyperbolic	Eosinophil percentage	-0.198507789	(-0.309176598, -0.087838981)	0.000438642
long_term_memory	Eosinophil percentage	-0.222218176	(-0.303297308, -0.141139043)	7.79E-08
parathymia	Eosinophil percentage	-0.229916879	(-0.511665983, 0.051832224)	0.109725788
other_cognitive_problems	Eosinophil percentage	-0.254143038	(-1.400103055, 0.89181698)	0.663798231
personality_disorders	Eosinophil percentage	-0.29967193	(-1.060537597, 0.461193736)	0.440138802
catatonic_excitement	Eosinophil percentage	-0.320975574	(-0.558115862, -0.083835286)	0.007980086
passive_obedience	Eosinophil percentage	-0.335620037	(-0.540023151, -0.131216923)	0.001289865
mutism	Eosinophil percentage	-0.343940971	(-0.481395462, -0.20648648)	9.37E-07
drug_history	Eosinophil percentage	-0.394880956	(-0.8481126, 0.058350688)	0.087698987
negativism	Eosinophil percentage	-0.47073051	(-0.662001704, -0.279459315)	1.41E-06
mannerism	Eosinophil percentage	-0.552008412	(-0.995056112, -0.108960713)	0.014604868
other_delusions	Eosinophil percentage	-0.55927801	(-1.670657543, 0.552101524)	0.323972119
stupor	Eosinophil percentage	-0.678783052	(-0.924421855, -0.433144249)	6.09E-08
pathological_hyperbolic	Glucose	0.251653314	(0.18829688, 0.315009747)	6.96E-15
stereotype	Glucose	0.231392824	(0.127892756, 0.334892891)	1.18E-05
other_cognitive_problems	Glucose	0.228920765	(-0.259098325, 0.716939854)	0.357886446
common_knowledge	Glucose	0.211750074	(0.159128668, 0.26437148)	3.09E-15
passive_obedience	Glucose	0.204744602	(0.111251532, 0.298237672)	1.77E-05
other_mood_symptoms	Glucose	0.20408147	(0.129368807, 0.278794134)	8.61E-08
negativism	Glucose	0.20293479	(0.117303603, 0.288565978)	3.40E-06
stupor	Glucose	0.198703376	(0.105413021, 0.291993731)	2.98E-05
preseveration_of_speech	Glucose	0.197903604	(0.072303769, 0.32350344)	0.002012993
catatonic_excitement	Glucose	0.187723695	(0.075372693, 0.300074698)	0.001056989
mannerism	Glucose	0.18697506	(0.010262854, 0.363687266)	0.038095079
judgement_ability	Glucose	0.185485095	(0.137180846, 0.233789344)	5.22E-14
provocation	Glucose	0.178463652	(0.106853201, 0.250074103)	1.04E-06
other_strange_behaviors	Glucose	0.1707385	(0.12370449, 0.21777251)	1.12E-12
impulsive_behaviors	Glucose	0.163726042	(0.124468889, 0.202983195)	2.97E-16
logical_memory	Glucose	0.1629094	(0.116186313, 0.209632488)	8.26E-12
persecutive_delusions	Glucose	0.162219397	(-0.024165348, 0.348604141)	0.088030415
ambitendency	Glucose	0.159922985	(-0.076868487, 0.396714456)	0.185591223
long_term_memory	Glucose	0.145490974	(0.093339544, 0.197642403)	4.55E-08
herperactivity	Glucose	0.144195911	(0.092893693, 0.195498129)	3.61E-08
irritability	Glucose	0.139588169	(0.09292613, 0.186250208)	4.54E-09
personality_disorders	Glucose	0.135460059	(-0.24407211, 0.514992227)	0.4842084
reduced_sleep	Glucose	0.128981051	(0.080896501, 0.1770656)	1.46E-07
mania	Glucose	0.128739835	(0.077980074, 0.179499597)	6.66E-07
sleeping_problem	Glucose	0.12835572	(0.080274983, 0.176436457)	1.67E-07
mutism	Glucose	0.126061497	(0.044877926, 0.207245069)	0.002338594
delusions_of_reference	Glucose	0.114492148	(-0.12014376, 0.349128055)	0.338872707
language_organization	Glucose	0.10800578	(-0.134604845, 0.350616406)	0.382905194
calculation_ability	Glucose	0.106921018	(0.065976468, 0.147865568)	3.08E-07
parathymia	Glucose	0.106613541	(-0.106693514, 0.319920596)	0.327267518
money_wasting	Glucose	0.099999475	(0.030139751, 0.169859199)	0.005022181
other_hallucinations	Glucose	0.097567918	(-0.058308995, 0.253444832)	0.219889756
increased_appetite	Glucose	0.088945403	(0.000417216, 0.17747359)	0.048925872
affective_ambivalence	Glucose	0.087442755	(-0.11938801, 0.29427352)	0.407309366
working_ability	Glucose	0.036925084	(-0.094614629, 0.168464798)	0.582182125
study_grade	Glucose	0.02943099	(-0.028005295, 0.086867274)	0.315221629
family_relationships	Glucose	0.024267465	(-0.039036635, 0.087571566)	0.45243543
individual_intention	Glucose	0.01921654	(-0.012312712, 0.050745792)	0.232248625
social_withdrawl	Glucose	0.014760469	(-0.035206302, 0.06472724)	0.562592432
social_relationship	Glucose	0.012578052	(-0.04481948, 0.069975583)	0.667549996
working_well	Glucose	0.012390132	(-0.052164078, 0.076944343)	0.706775522
auditory_hallucinations	Glucose	-0.000972174	(-0.093482692, 0.091538344)	0.983566948
substance_addiction	Glucose	-0.002380261	(-0.118605416, 0.113844895)	0.967981284
eroticism	Glucose	-0.015504461	(-0.218779129, 0.187770208)	0.881162293
other_sleeping_problems	Glucose	-0.01866741	(-0.085867675, 0.048532855)	0.586122238
alcohol_history	Glucose	-0.019134087	(-0.064988817, 0.026720644)	0.413436387
excessive_drinking	Glucose	-0.020879329	(-0.208660109, 0.16690145)	0.827481908
sleeping_disorder	Glucose	-0.042632337	(-0.074032963, -0.011231712)	0.007789189
difficulty_falling_asleep	Glucose	-0.044907515	(-0.075063765, -0.014751264)	0.003514315
rules_obey	Glucose	-0.051459884	(-0.151119127, 0.048199359)	0.311508223
phobia	Glucose	-0.056761567	(-0.15212465, 0.038601515)	0.243363046
self_harm	Glucose	-0.057412648	(-0.096285835, -0.018539462)	0.003794409
weight_change	Glucose	-0.061541511	(-0.151781068, 0.028698045)	0.181327286
sex_life	Glucose	-0.064636533	(-0.155926566, 0.0266535)	0.165213644
special_personality	Glucose	-0.078667791	(-0.220654007, 0.063318425)	0.277504418
social_function	Glucose	-0.087194828	(-0.137773604, -0.036616052)	0.0007277
sleep_disturbance	Glucose	-0.092176035	(-0.129243757, -0.055108312)	1.09E-06
drug_history	Glucose	-0.105423805	(-0.478626077, 0.267778467)	0.579805159
short_term_memory	Glucose	-0.11189326	(-0.161119417, -0.062667104)	8.38E-06
early_awakening	Glucose	-0.146689659	(-0.182986218, -0.110393101)	2.35E-15
obsessive_compulsive_symptoms	Glucose	-0.184806835	(-0.29764113, -0.07197254)	0.001326396
suicide	Glucose	-0.194593325	(-0.232821542, -0.156365108)	1.92E-23
thought_hearing	Glucose	-0.223191126	(-0.639630293, 0.19324804)	0.293504553
sweat	Glucose	-0.223962444	(-0.271828802, -0.176096086)	4.70E-20
erotopathy	Glucose	-0.249204609	(-0.340210145, -0.158199074)	8.00E-08
concern_health	Glucose	-0.273191618	(-0.32716337, -0.219219867)	3.37E-23
dreaminess	Glucose	-0.286322525	(-0.341781929, -0.230863121)	4.55E-24
indecisive	Glucose	-0.290672777	(-0.355778386, -0.225567167)	2.12E-18
feeling_of_unworthiness	Glucose	-0.295625561	(-0.337553853, -0.253697269)	1.95E-43
feeling_of_helplessness	Glucose	-0.321707859	(-0.362270728, -0.281144989)	1.72E-54
palpitation	Glucose	-0.32867505	(-0.3714144, -0.285935699)	2.44E-51
somatic_symptoms	Glucose	-0.333643886	(-0.377290324, -0.289997448)	9.52E-51
feeling_of_hopelessness	Glucose	-0.349408174	(-0.389153365, -0.309662982)	1.56E-66
sleeping_pills_history	Glucose	-0.351578241	(-0.785210583, 0.082054101)	0.112033551
anxiety	Glucose	-0.375982526	(-0.415716684, -0.336248369)	8.72E-77
hypoactivity	Glucose	-0.399953113	(-0.437164137, -0.362742089)	1.61E-98
depression	Glucose	-0.442758751	(-0.479784868, -0.405732633)	1.76E-121
decreased_interest	Glucose	-0.443578875	(-0.481397352, -0.405760399)	5.99E-117
other_delusions	Glucose	-0.479041068	(-1.62599181, 0.667909674)	0.413001423
excessive_drinking	glutamyltransferase	0.142422859	(0.090798814, 0.194046904)	6.40E-08
other_cognitive_problems	glutamyltransferase	0.097976569	(-0.262489667, 0.458442806)	0.594214931
increased_appetite	glutamyltransferase	0.095006472	(0.044579696, 0.145433248)	0.000221856
eroticism	glutamyltransferase	0.083330929	(0.007125561, 0.159536296)	0.032091486
money_wasting	glutamyltransferase	0.081062049	(0.03419782, 0.127926279)	0.00069828
impulsive_behaviors	glutamyltransferase	0.061549487	(0.026490341, 0.096608634)	0.000579662
stupor	glutamyltransferase	0.061299455	(-0.020285486, 0.142884397)	0.140842565
other_hallucinations	glutamyltransferase	0.060713647	(-0.058317581, 0.179744876)	0.317442575
herperactivity	glutamyltransferase	0.051273341	(0.0064623, 0.096084381)	0.024919007
irritability	glutamyltransferase	0.048703186	(0.007380506, 0.090025867)	0.020884332
logical_memory	glutamyltransferase	0.046321811	(0.003613772, 0.08902985)	0.033516017
substance_addiction	glutamyltransferase	0.043897214	(-0.027741382, 0.11553581)	0.229748027
mania	glutamyltransferase	0.043217073	(-0.000653448, 0.087087593)	0.053507055
judgement_ability	glutamyltransferase	0.04225388	(-0.003891519, 0.088399279)	0.072699934
calculation_ability	glutamyltransferase	0.036475086	(-0.001980198, 0.074930369)	0.063016832
provocation	glutamyltransferase	0.03522995	(-0.038863823, 0.109323723)	0.351369271
sleeping_disorder	glutamyltransferase	0.031304389	(-0.003897013, 0.066505792)	0.081330843
negativism	glutamyltransferase	0.030913339	(-0.074355579, 0.136182257)	0.564902566
social_function	glutamyltransferase	0.030376247	(-0.037877877, 0.098630372)	0.383049756
sweat	glutamyltransferase	0.02951546	(-0.005045543, 0.064076464)	0.094157996
weight_change	glutamyltransferase	0.029426388	(-0.036747715, 0.095600491)	0.383440054
study_grade	glutamyltransferase	0.029405837	(-0.017727921, 0.076539595)	0.221402998
sleep_disturbance	glutamyltransferase	0.02939667	(-0.002440474, 0.061233814)	0.070333579
pathological_hyperbolic	glutamyltransferase	0.027573109	(-0.044720064, 0.099866282)	0.454727193
other_mood_symptoms	glutamyltransferase	0.025577307	(-0.054059374, 0.105213989)	0.529019863
sleeping_problem	glutamyltransferase	0.023919158	(-0.025446349, 0.073284665)	0.342273694
reduced_sleep	glutamyltransferase	0.021756513	(-0.028417719, 0.071930745)	0.395384169
difficulty_falling_asleep	glutamyltransferase	0.021211459	(-0.009984904, 0.052407821)	0.182640095
common_knowledge	glutamyltransferase	0.018382821	(-0.046096221, 0.082861862)	0.576304149
other_sleeping_problems	glutamyltransferase	0.015784644	(-0.042807188, 0.074376475)	0.597482582
mutism	glutamyltransferase	0.015167651	(-0.079819592, 0.110154894)	0.754299952
other_strange_behaviors	glutamyltransferase	0.013929901	(-0.038372394, 0.066232196)	0.601659565
sex_life	glutamyltransferase	0.013297748	(-0.066057292, 0.092652788)	0.742576941
ambitendency	glutamyltransferase	0.012094152	(-0.325104604, 0.349292909)	0.943956144
decreased_interest	glutamyltransferase	0.008893186	(-0.021149816, 0.038936188)	0.561786599
palpitation	glutamyltransferase	0.006825075	(-0.025942309, 0.039592459)	0.683093227
self_harm	glutamyltransferase	0.006402637	(-0.030693074, 0.043498348)	0.735143434
long_term_memory	glutamyltransferase	0.002832206	(-0.061475898, 0.06714031)	0.931211437
hypoactivity	glutamyltransferase	0.001702435	(-0.028153248, 0.031558117)	0.911011025
depression	glutamyltransferase	-0.004330767	(-0.034464775, 0.025803242)	0.778184927
stereotype	glutamyltransferase	-0.00464207	(-0.19757075, 0.188286611)	0.962385957
social_withdrawl	glutamyltransferase	-0.008119173	(-0.059944298, 0.043705951)	0.758795395
dreaminess	glutamyltransferase	-0.009649081	(-0.055476724, 0.036178563)	0.679840349
short_term_memory	glutamyltransferase	-0.010348779	(-0.064102668, 0.043405109)	0.705919355
suicide	glutamyltransferase	-0.012828571	(-0.048194151, 0.022537008)	0.477100482
catatonic_excitement	glutamyltransferase	-0.013814819	(-0.220178592, 0.192548953)	0.895608974
phobia	glutamyltransferase	-0.01510073	(-0.111680033, 0.081478573)	0.759256493
anxiety	glutamyltransferase	-0.016577979	(-0.048837838, 0.01568188)	0.313828125
early_awakening	glutamyltransferase	-0.019318535	(-0.054167026, 0.015529955)	0.277239507
working_ability	glutamyltransferase	-0.021151799	(-0.171459754, 0.129156156)	0.78268844
working_well	glutamyltransferase	-0.025133096	(-0.075869811, 0.025603619)	0.331592277
feeling_of_helplessness	glutamyltransferase	-0.025979445	(-0.061665972, 0.009707081)	0.153619968
erotopathy	glutamyltransferase	-0.026114905	(-0.103761212, 0.051531401)	0.509760986
feeling_of_hopelessness	glutamyltransferase	-0.026127517	(-0.060281352, 0.008026319)	0.133772386
auditory_hallucinations	glutamyltransferase	-0.033147295	(-0.15026255, 0.08396796)	0.579071449
mannerism	glutamyltransferase	-0.036477482	(-0.445254367, 0.372299403)	0.861156696
somatic_symptoms	glutamyltransferase	-0.042061426	(-0.081473152, -0.0026497)	0.036458801
feeling_of_unworthiness	glutamyltransferase	-0.042739641	(-0.082388177, -0.003091106)	0.034617303
family_relationships	glutamyltransferase	-0.046874519	(-0.137997384, 0.044248345)	0.313337463
individual_intention	glutamyltransferase	-0.047976596	(-0.079309014, -0.016644179)	0.002689382
rules_obey	glutamyltransferase	-0.066720591	(-0.12465342, -0.008787761)	0.02398871
other_delusions	glutamyltransferase	-0.070488699	(-1.179907488, 1.038930091)	0.900894273
obsessive_compulsive_symptoms	glutamyltransferase	-0.084966063	(-0.216999109, 0.047066983)	0.207200228
passive_obedience	glutamyltransferase	-0.08689816	(-0.324125525, 0.150329205)	0.472780299
indecisive	glutamyltransferase	-0.098688831	(-0.172838937, -0.024538724)	0.009090578
social_relationship	glutamyltransferase	-0.100933718	(-0.191688002, -0.010179435)	0.029269103
affective_ambivalence	glutamyltransferase	-0.121637527	(-0.536061903, 0.292786849)	0.565102764
concern_health	glutamyltransferase	-0.125159212	(-0.191252973, -0.059065451)	0.000205972
drug_history	glutamyltransferase	-0.134769736	(-0.710929897, 0.441390425)	0.646619132
delusions_of_reference	glutamyltransferase	-0.140058607	(-0.695811441, 0.415694227)	0.621340529
special_personality	glutamyltransferase	-0.181372281	(-0.432478549, 0.069733986)	0.156865074
sleeping_pills_history	glutamyltransferase	-0.197363878	(-0.778533651, 0.383805894)	0.505659545
preseveration_of_speech	glutamyltransferase	-0.204819412	(-0.655561701, 0.245922878)	0.373125983
parathymia	glutamyltransferase	-0.225390559	(-0.7546098, 0.303828682)	0.403858766
alcohol_history	glutamyltransferase	-0.245467014	(-0.290476455, -0.200457572)	1.14E-26
persecutive_delusions	glutamyltransferase	-0.292711497	(-0.972045858, 0.386622863)	0.398376359
thought_hearing	glutamyltransferase	-0.30090953	(-1.045522088, 0.443703028)	0.428321889
personality_disorders	glutamyltransferase	-0.535928631	(-2.115913451, 1.044056189)	0.506159714
language_organization	glutamyltransferase	-0.679574455	(-1.653030531, 0.293881621)	0.171222696
rules_obey	Glycated hemoglobin	0.494500503	(-0.101318706, 1.090319712)	0.103800159
language_organization	Glycated hemoglobin	0.422919642	(-0.036467958, 0.882307242)	0.071167425
pathological_hyperbolic	Glycated hemoglobin	0.4113469	(0.190932828, 0.631760972)	0.000254347
ambitendency	Glycated hemoglobin	0.343884456	(-0.091830423, 0.779599334)	0.121883937
affective_ambivalence	Glycated hemoglobin	0.299427976	(-0.119132188, 0.717988141)	0.16087424
preseveration_of_speech	Glycated hemoglobin	0.294975816	(-0.116576216, 0.706527848)	0.160077648
other_strange_behaviors	Glycated hemoglobin	0.280411648	(0.077119174, 0.483704123)	0.006860773
thought_hearing	Glycated hemoglobin	0.219134191	(-0.598917557, 1.037185939)	0.599561227
calculation_ability	Glycated hemoglobin	0.211268989	(0.071228821, 0.351309156)	0.003107313
sleeping_problem	Glycated hemoglobin	0.184880513	(0.01844021, 0.351320817)	0.029469244
reduced_sleep	Glycated hemoglobin	0.184807083	(0.018296997, 0.351317168)	0.029602024
mania	Glycated hemoglobin	0.183533086	(-0.010835245, 0.377901416)	0.06420726
herperactivity	Glycated hemoglobin	0.172370938	(-0.025243084, 0.36998496)	0.087334147
increased_appetite	Glycated hemoglobin	0.16604594	(-0.103199276, 0.435291156)	0.226759067
negativism	Glycated hemoglobin	0.15843661	(-0.28974966, 0.606622879)	0.48838983
substance_addiction	Glycated hemoglobin	0.139811744	(-0.238003796, 0.517627283)	0.468265722
mannerism	Glycated hemoglobin	0.139113414	(-1.388476893, 1.66670372)	0.858336788
mutism	Glycated hemoglobin	0.10773833	(-0.246921383, 0.462398042)	0.551570975
alcohol_history	Glycated hemoglobin	0.101498991	(-0.054519174, 0.257517155)	0.202275528
working_well	Glycated hemoglobin	0.099868762	(-0.167513624, 0.367251148)	0.464125503
social_withdrawl	Glycated hemoglobin	0.083174889	(-0.088897829, 0.255247607)	0.343431768
short_term_memory	Glycated hemoglobin	0.063916259	(-0.169800046, 0.297632564)	0.591946933
provocation	Glycated hemoglobin	0.050119346	(-0.308372921, 0.408611614)	0.784069536
other_hallucinations	Glycated hemoglobin	0.044136433	(-0.560061249, 0.648334114)	0.886150137
passive_obedience	Glycated hemoglobin	0.038610487	(-0.539895475, 0.61711645)	0.895922617
weight_change	Glycated hemoglobin	0.036508929	(-0.207232099, 0.280249956)	0.76907883
parathymia	Glycated hemoglobin	0.026651067	(-0.94098383, 0.994285963)	0.956948498
self_harm	Glycated hemoglobin	0.020362778	(-0.102280533, 0.14300609)	0.744860388
logical_memory	Glycated hemoglobin	0.013833121	(-0.229162239, 0.256828482)	0.911158078
other_delusions	Glycated hemoglobin	-1.79E-14	(-18202.77413, 18202.77413)	1
other_cognitive_problems	Glycated hemoglobin	-1.79E-14	(-18202.77413, 18202.77413)	1
irritability	Glycated hemoglobin	-0.000672641	(-0.221100691, 0.219755409)	0.995227895
individual_intention	Glycated hemoglobin	-0.008828757	(-0.113997312, 0.096339799)	0.869306592
special_personality	Glycated hemoglobin	-0.015738902	(-0.530735125, 0.49925732)	0.952235319
working_ability	Glycated hemoglobin	-0.01697467	(-0.43827078, 0.404321439)	0.937055352
obsessive_compulsive_symptoms	Glycated hemoglobin	-0.022748414	(-0.350260353, 0.304763525)	0.891712015
social_function	Glycated hemoglobin	-0.026480725	(-0.241844534, 0.188883084)	0.80955676
feeling_of_unworthiness	Glycated hemoglobin	-0.027892615	(-0.132902827, 0.077117598)	0.602637433
other_sleeping_problems	Glycated hemoglobin	-0.030036974	(-0.273495243, 0.213421296)	0.808921584
sex_life	Glycated hemoglobin	-0.036482832	(-0.279814197, 0.206848533)	0.768861757
sleeping_disorder	Glycated hemoglobin	-0.038856216	(-0.158869773, 0.08115734)	0.525702478
feeling_of_hopelessness	Glycated hemoglobin	-0.041643597	(-0.144476418, 0.061189224)	0.427352885
concern_health	Glycated hemoglobin	-0.050299028	(-0.169177922, 0.068579865)	0.406935484
dreaminess	Glycated hemoglobin	-0.054077591	(-0.182320257, 0.074165074)	0.408522657
common_knowledge	Glycated hemoglobin	-0.056176134	(-0.389995827, 0.277643559)	0.741525082
sweat	Glycated hemoglobin	-0.057649927	(-0.17061489, 0.055315035)	0.317186738
early_awakening	Glycated hemoglobin	-0.058427198	(-0.164293777, 0.047439382)	0.279379856
feeling_of_helplessness	Glycated hemoglobin	-0.059576241	(-0.164022987, 0.044870505)	0.263575295
judgement_ability	Glycated hemoglobin	-0.060676463	(-0.333669175, 0.212316248)	0.663099743
suicide	Glycated hemoglobin	-0.062683095	(-0.17054015, 0.045173959)	0.254665714
money_wasting	Glycated hemoglobin	-0.064433277	(-0.411948031, 0.283081476)	0.716301024
social_relationship	Glycated hemoglobin	-0.069896823	(-0.328078042, 0.188284397)	0.595677693
stereotype	Glycated hemoglobin	-0.071134154	(-0.824621235, 0.682352927)	0.853200064
hypoactivity	Glycated hemoglobin	-0.07304295	(-0.183970795, 0.037884896)	0.196840213
sleep_disturbance	Glycated hemoglobin	-0.076124274	(-0.188649758, 0.036401211)	0.184855051
phobia	Glycated hemoglobin	-0.079061811	(-0.37728553, 0.219161907)	0.603332799
difficulty_falling_asleep	Glycated hemoglobin	-0.080297885	(-0.188637427, 0.028041656)	0.146309621
erotopathy	Glycated hemoglobin	-0.087637299	(-0.273991324, 0.098716727)	0.356666601
somatic_symptoms	Glycated hemoglobin	-0.122023369	(-0.230810589, -0.013236149)	0.027915392
anxiety	Glycated hemoglobin	-0.123925496	(-0.239946262, -0.00790473)	0.036301086
eroticism	Glycated hemoglobin	-0.128329049	(-1.151653429, 0.894995331)	0.805843258
long_term_memory	Glycated hemoglobin	-0.130699813	(-0.411986567, 0.150586941)	0.362446369
study_grade	Glycated hemoglobin	-0.132333055	(-0.418545377, 0.153879266)	0.364816723
excessive_drinking	Glycated hemoglobin	-0.135608144	(-0.846850569, 0.575634281)	0.708626826
indecisive	Glycated hemoglobin	-0.138594204	(-0.291658943, 0.014470535)	0.075946737
decreased_interest	Glycated hemoglobin	-0.163181434	(-0.279472898, -0.046889969)	0.005954198
palpitation	Glycated hemoglobin	-0.169738681	(-0.280537704, -0.058939657)	0.002676629
persecutive_delusions	Glycated hemoglobin	-0.173505579	(-1.669886371, 1.322875214)	0.82021979
other_mood_symptoms	Glycated hemoglobin	-0.17421627	(-0.928892739, 0.580460199)	0.650934792
stupor	Glycated hemoglobin	-0.174773997	(-0.864725543, 0.515177549)	0.619545683
auditory_hallucinations	Glycated hemoglobin	-0.176817487	(-0.645687675, 0.292052701)	0.459819966
personality_disorders	Glycated hemoglobin	-0.183198381	(-1.897585666, 1.531188904)	0.834101331
delusions_of_reference	Glycated hemoglobin	-0.203201767	(-1.953929627, 1.547526093)	0.820041686
depression	Glycated hemoglobin	-0.20557808	(-0.338735388, -0.072420771)	0.002478183
impulsive_behaviors	Glycated hemoglobin	-0.219066085	(-0.441427371, 0.003295201)	0.05348868
family_relationships	Glycated hemoglobin	-0.383749672	(-0.754129169, -0.013370175)	0.042280034
catatonic_excitement	Glycated hemoglobin	-0.49277165	(-1.435073083, 0.449529784)	0.305376475
drug_history	Glycated hemoglobin	-0.513022761	(-1.834157841, 0.808112319)	0.446593407
sleeping_pills_history	Glycated hemoglobin	-1.124992763	(-2.321002521, 0.071016994)	0.065238746
other_cognitive_problems	Hematocrit	0.565231215	(-0.62917323, 1.759635659)	0.353648283
other_delusions	Hematocrit	0.381615631	(-0.532932749, 1.29616401)	0.413440818
excessive_drinking	Hematocrit	0.261498903	(0.034943856, 0.488053949)	0.023678229
negativism	Hematocrit	0.251728288	(0.085796746, 0.417659829)	0.002944822
mannerism	Hematocrit	0.206170301	(-0.162788979, 0.575129582)	0.273417645
drug_history	Hematocrit	0.202632652	(-0.200304911, 0.605570216)	0.324299303
passive_obedience	Hematocrit	0.156812271	(-0.03530609, 0.348930631)	0.109641692
stupor	Hematocrit	0.147586555	(-0.040149731, 0.335322841)	0.123358236
common_knowledge	Hematocrit	0.140752225	(0.050477301, 0.231027149)	0.002243594
rules_obey	Hematocrit	0.137036523	(0.007636867, 0.26643618)	0.037924053
long_term_memory	Hematocrit	0.134509629	(0.051805025, 0.217214232)	0.001434008
delusions_of_reference	Hematocrit	0.131226455	(-0.238762898, 0.501215808)	0.48695156
judgement_ability	Hematocrit	0.127743593	(0.050799677, 0.204687508)	0.001137822
auditory_hallucinations	Hematocrit	0.115342034	(0.002163163, 0.228520905)	0.045775121
working_ability	Hematocrit	0.11415916	(-0.063045767, 0.291364087)	0.206706566
stereotype	Hematocrit	0.102149678	(-0.130933952, 0.335233308)	0.390353463
sweat	Hematocrit	0.100498155	(0.050334063, 0.150662247)	8.61E-05
mutism	Hematocrit	0.09681898	(-0.03313745, 0.226775409)	0.14422915
other_hallucinations	Hematocrit	0.092326845	(-0.141354921, 0.326008612)	0.438700718
calculation_ability	Hematocrit	0.082739283	(0.023142803, 0.142335763)	0.006506173
working_well	Hematocrit	0.071850616	(-0.005622169, 0.149323401)	0.069100274
logical_memory	Hematocrit	0.068589411	(-0.003899159, 0.14107798)	0.063657423
social_withdrawl	Hematocrit	0.062644984	(-0.000654758, 0.125944727)	0.052412972
other_mood_symptoms	Hematocrit	0.058286854	(-0.061709744, 0.178283451)	0.341073854
thought_hearing	Hematocrit	0.055334874	(-0.335503224, 0.446172973)	0.7813986
ambitendency	Hematocrit	0.049149314	(-0.416755777, 0.515054405)	0.836193745
substance_addiction	Hematocrit	0.043646592	(-0.098807388, 0.186100572)	0.548155729
social_function	Hematocrit	0.043068557	(-0.029860081, 0.115997194)	0.24707109
catatonic_excitement	Hematocrit	0.034533419	(-0.192076592, 0.261143431)	0.765178751
sleeping_disorder	Hematocrit	0.032492142	(-0.007220344, 0.072204628)	0.108793057
phobia	Hematocrit	0.030867944	(-0.078160526, 0.139896415)	0.578955077
other_strange_behaviors	Hematocrit	0.030221363	(-0.04107019, 0.101512916)	0.406048188
early_awakening	Hematocrit	0.030089597	(-0.011391484, 0.071570679)	0.15509966
anxiety	Hematocrit	0.029170585	(-0.010984456, 0.069325627)	0.154492842
sleep_disturbance	Hematocrit	0.021405268	(-0.021937939, 0.064748475)	0.333066253
indecisive	Hematocrit	0.018543275	(-0.042882287, 0.079968836)	0.554058975
difficulty_falling_asleep	Hematocrit	0.016115888	(-0.021714324, 0.053946101)	0.403733875
somatic_symptoms	Hematocrit	0.015319895	(-0.028316648, 0.058956437)	0.491379868
persecutive_delusions	Hematocrit	0.010724762	(-0.339837437, 0.361286962)	0.952185619
increased_appetite	Hematocrit	0.008908775	(-0.118942469, 0.136760019)	0.891367259
family_relationships	Hematocrit	0.00747462	(-0.067494566, 0.082443807)	0.845066486
dreaminess	Hematocrit	0.004119079	(-0.048787622, 0.057025781)	0.878716222
eroticism	Hematocrit	-0.000757801	(-0.242442231, 0.240926628)	0.995096568
money_wasting	Hematocrit	-0.000843552	(-0.104505877, 0.102818773)	0.987274685
erotopathy	Hematocrit	-0.002906005	(-0.09067117, 0.084859159)	0.948255331
reduced_sleep	Hematocrit	-0.003433079	(-0.075822292, 0.068956134)	0.925940448
sleeping_problem	Hematocrit	-0.006812472	(-0.079096122, 0.065471178)	0.853446383
impulsive_behaviors	Hematocrit	-0.007990324	(-0.063745796, 0.047765148)	0.778796416
palpitation	Hematocrit	-0.008430875	(-0.050916099, 0.03405435)	0.697315122
herperactivity	Hematocrit	-0.008537981	(-0.086732015, 0.069656052)	0.830537878
mania	Hematocrit	-0.010283978	(-0.081845925, 0.061277968)	0.778199303
hypoactivity	Hematocrit	-0.017304578	(-0.055146062, 0.020536907)	0.370097503
decreased_interest	Hematocrit	-0.020370473	(-0.058420193, 0.017679248)	0.294033368
pathological_hyperbolic	Hematocrit	-0.025551326	(-0.140316828, 0.089214175)	0.662565915
weight_change	Hematocrit	-0.027817807	(-0.130917945, 0.075282332)	0.596920325
other_sleeping_problems	Hematocrit	-0.028106313	(-0.109534782, 0.053322156)	0.498707541
irritability	Hematocrit	-0.029340756	(-0.09840762, 0.039726108)	0.405047398
depression	Hematocrit	-0.035499254	(-0.074126682, 0.003128174)	0.071659881
feeling_of_hopelessness	Hematocrit	-0.035694817	(-0.074793787, 0.003404154)	0.073558064
sex_life	Hematocrit	-0.037412748	(-0.144120402, 0.069294906)	0.491959733
concern_health	Hematocrit	-0.042167138	(-0.096026826, 0.011692549)	0.124907148
study_grade	Hematocrit	-0.04391793	(-0.116035733, 0.028199873)	0.232638093
feeling_of_unworthiness	Hematocrit	-0.047193761	(-0.088584517, -0.005803005)	0.025430942
individual_intention	Hematocrit	-0.048821421	(-0.088015822, -0.009627019)	0.014629641
obsessive_compulsive_symptoms	Hematocrit	-0.050841108	(-0.160381183, 0.058698967)	0.362980914
language_organization	Hematocrit	-0.054426749	(-0.427226754, 0.318373255)	0.774763839
feeling_of_helplessness	Hematocrit	-0.055318102	(-0.095371053, -0.015265151)	0.006789353
provocation	Hematocrit	-0.061651771	(-0.186507475, 0.063203933)	0.333135776
special_personality	Hematocrit	-0.064717407	(-0.222300322, 0.092865507)	0.420849443
alcohol_history	Hematocrit	-0.073010562	(-0.133387118, -0.012634006)	0.017781501
social_relationship	Hematocrit	-0.08121871	(-0.151400925, -0.011036496)	0.023315828
short_term_memory	Hematocrit	-0.089864018	(-0.163326196, -0.01640184)	0.016502535
suicide	Hematocrit	-0.10044659	(-0.141244091, -0.059649089)	1.40E-06
preseveration_of_speech	Hematocrit	-0.125508923	(-0.399987575, 0.14896973)	0.370127045
self_harm	Hematocrit	-0.127194635	(-0.172368719, -0.082020551)	3.42E-08
parathymia	Hematocrit	-0.133768257	(-0.419760367, 0.152223854)	0.359269048
affective_ambivalence	Hematocrit	-0.184366379	(-0.453858247, 0.085125489)	0.179957192
sleeping_pills_history	Hematocrit	-0.254709536	(-0.614551064, 0.105131991)	0.165331212
personality_disorders	Hematocrit	-0.397024028	(-1.005177936, 0.21112988)	0.200701268
stereotype	Hemoglobin concentration	2.700949258	(-3.320646484, 8.722545001)	0.379322233
stupor	Hemoglobin concentration	1.025556575	(-0.31025639, 2.361369541)	0.132383294
common_knowledge	Hemoglobin concentration	0.845354427	(-0.078053216, 1.768762071)	0.072761093
family_relationships	Hemoglobin concentration	0.621700005	(-0.829057033, 2.072457043)	0.400948544
logical_memory	Hemoglobin concentration	0.570217891	(-0.293857736, 1.434293518)	0.195860089
judgement_ability	Hemoglobin concentration	0.476842648	(-0.432766202, 1.386451498)	0.304191038
working_ability	Hemoglobin concentration	0.474276143	(-1.353908681, 2.302460966)	0.611122199
erotopathy	Hemoglobin concentration	0.456282848	(-1.037412258, 1.949977954)	0.549355489
pathological_hyperbolic	Hemoglobin concentration	0.431683961	(-0.810049211, 1.673417133)	0.495626788
sleep_disturbance	Hemoglobin concentration	0.426262463	(-0.154140617, 1.006665543)	0.15001662
preseveration_of_speech	Hemoglobin concentration	0.411764332	(-1.511423431, 2.334952095)	0.674744064
calculation_ability	Hemoglobin concentration	0.410756905	(-0.22348099, 1.044994799)	0.204308582
mutism	Hemoglobin concentration	0.358130217	(-0.588718275, 1.304978708)	0.458488233
indecisive	Hemoglobin concentration	0.356375162	(-0.647613129, 1.360363452)	0.486603834
mania	Hemoglobin concentration	0.313225436	(-0.541373116, 1.167823989)	0.472526371
hypoactivity	Hemoglobin concentration	0.261650915	(-0.319852656, 0.843154485)	0.377823639
decreased_interest	Hemoglobin concentration	0.236640282	(-0.36590652, 0.839187083)	0.441443723
palpitation	Hemoglobin concentration	0.185395549	(-0.395888681, 0.766679778)	0.531889054
anxiety	Hemoglobin concentration	0.181580906	(-0.416537197, 0.779699008)	0.551823015
other_hallucinations	Hemoglobin concentration	0.177507362	(-2.037210406, 2.39222513)	0.875172348
dreaminess	Hemoglobin concentration	0.175475641	(-0.627034557, 0.97798584)	0.668235763
impulsive_behaviors	Hemoglobin concentration	0.163955883	(-0.684061112, 1.011972878)	0.704727191
excessive_drinking	Hemoglobin concentration	0.144383232	(-1.20637212, 1.495138583)	0.834053377
feeling_of_hopelessness	Hemoglobin concentration	0.110524489	(-0.416781123, 0.6378301)	0.681204101
social_withdrawl	Hemoglobin concentration	0.096373982	(-0.868982456, 1.061730419)	0.84486708
early_awakening	Hemoglobin concentration	0.085758257	(-0.43214611, 0.603662625)	0.745521204
negativism	Hemoglobin concentration	0.082192633	(-1.415345185, 1.579730452)	0.914332866
somatic_symptoms	Hemoglobin concentration	0.064067112	(-0.539276302, 0.667410525)	0.835130474
long_term_memory	Hemoglobin concentration	0.054763871	(-0.687436851, 0.796964593)	0.88501078
passive_obedience	Hemoglobin concentration	0.04774396	(-1.255268726, 1.350756645)	0.942747728
depression	Hemoglobin concentration	0.02293872	(-0.635333625, 0.681211065)	0.945546957
sweat	Hemoglobin concentration	0.021316683	(-0.640465479, 0.683098845)	0.949660108
other_sleeping_problems	Hemoglobin concentration	0.009449455	(-1.436893545, 1.455792455)	0.989783086
sleeping_problem	Hemoglobin concentration	0.000224656	(-0.90558521, 0.906034522)	0.999612138
reduced_sleep	Hemoglobin concentration	0.000224656	(-0.90558521, 0.906034522)	0.999612138
mannerism	Hemoglobin concentration	-7.20E-15	(-91688.23867, 91688.23867)	1
substance_addiction	Hemoglobin concentration	-1.26E-14	(-88258.61058, 88258.61058)	1
drug_history	Hemoglobin concentration	-1.26E-14	(-88258.61058, 88258.61058)	1
eroticism	Hemoglobin concentration	-1.26E-14	(-88258.61058, 88258.61058)	1
persecutive_delusions	Hemoglobin concentration	-1.26E-14	(-88258.61058, 88258.61058)	1
delusions_of_reference	Hemoglobin concentration	-1.26E-14	(-88258.61058, 88258.61058)	1
other_delusions	Hemoglobin concentration	-1.26E-14	(-88258.61058, 88258.61058)	1
auditory_hallucinations	Hemoglobin concentration	-1.26E-14	(-88258.61058, 88258.61058)	1
thought_hearing	Hemoglobin concentration	-1.26E-14	(-88258.61058, 88258.61058)	1
other_cognitive_problems	Hemoglobin concentration	-1.26E-14	(-88258.61058, 88258.61058)	1
language_organization	Hemoglobin concentration	-1.26E-14	(-88258.61058, 88258.61058)	1
social_function	Hemoglobin concentration	-1.26E-14	(-88258.61058, 88258.61058)	1
sleeping_pills_history	Hemoglobin concentration	-1.26E-14	(-88258.61058, 88258.61058)	1
personality_disorders	Hemoglobin concentration	-1.26E-14	(-88258.61058, 88258.61058)	1
special_personality	Hemoglobin concentration	-1.26E-14	(-88258.61058, 88258.61058)	1
other_mood_symptoms	Hemoglobin concentration	-2.94E-14	(-97682.76471, 97682.76471)	1
sex_life	Hemoglobin concentration	-0.018030653	(-2.023818214, 1.987756908)	0.985942756
feeling_of_unworthiness	Hemoglobin concentration	-0.048419798	(-0.618044671, 0.521205075)	0.867680235
sleeping_disorder	Hemoglobin concentration	-0.057227732	(-0.646876964, 0.532421501)	0.849132385
concern_health	Hemoglobin concentration	-0.086643756	(-0.862804716, 0.689517203)	0.826808111
self_harm	Hemoglobin concentration	-0.102970723	(-0.624616776, 0.418675331)	0.698833423
suicide	Hemoglobin concentration	-0.107404507	(-0.623180635, 0.408371621)	0.683165251
catatonic_excitement	Hemoglobin concentration	-0.112395905	(-2.027736234, 1.802944424)	0.908431947
individual_intention	Hemoglobin concentration	-0.16396305	(-0.745027386, 0.417101285)	0.58021745
increased_appetite	Hemoglobin concentration	-0.182561834	(-2.286118433, 1.920994765)	0.864929169
feeling_of_helplessness	Hemoglobin concentration	-0.184342937	(-0.762810773, 0.394124898)	0.532232318
social_relationship	Hemoglobin concentration	-0.201291	(-1.235475076, 0.832893075)	0.702840065
herperactivity	Hemoglobin concentration	-0.247799799	(-1.174166031, 0.678566433)	0.600074559
study_grade	Hemoglobin concentration	-0.283911557	(-1.300228055, 0.732404941)	0.584012719
affective_ambivalence	Hemoglobin concentration	-0.289125894	(-2.539364843, 1.961113055)	0.80116935
parathymia	Hemoglobin concentration	-0.289125894	(-2.539364843, 1.961113055)	0.80116935
ambitendency	Hemoglobin concentration	-0.307258984	(-2.555817911, 1.941299943)	0.788831522
other_strange_behaviors	Hemoglobin concentration	-0.322378004	(-1.197554817, 0.552798808)	0.470306259
difficulty_falling_asleep	Hemoglobin concentration	-0.341865763	(-0.87843176, 0.194700233)	0.211742816
provocation	Hemoglobin concentration	-0.354168136	(-2.189637534, 1.481301261)	0.70528404
phobia	Hemoglobin concentration	-0.372298186	(-1.40509704, 0.660500667)	0.479857958
irritability	Hemoglobin concentration	-0.426383443	(-1.248066562, 0.395299676)	0.3091188
working_well	Hemoglobin concentration	-0.446379561	(-2.265983536, 1.373224414)	0.63064367
rules_obey	Hemoglobin concentration	-0.446379561	(-2.265983536, 1.373224414)	0.63064367
money_wasting	Hemoglobin concentration	-0.580676967	(-1.853721049, 0.692367114)	0.371311196
alcohol_history	Hemoglobin concentration	-0.598692614	(-1.65647872, 0.459093492)	0.267286355
short_term_memory	Hemoglobin concentration	-0.660995183	(-1.442603958, 0.120613592)	0.097409638
weight_change	Hemoglobin concentration	-0.790349944	(-1.947588467, 0.366888579)	0.180699124
obsessive_compulsive_symptoms	Hemoglobin concentration	-107.594523	(-8294.174158, 8078.985112)	0.979448867
excessive_drinking	Lymphocyte count	0.1729356	(0.05205056, 0.293820639)	0.00504831
substance_addiction	Lymphocyte count	0.142916691	(0.053087881, 0.232745501)	0.001818733
working_ability	Lymphocyte count	0.142571409	(0.035134874, 0.250007945)	0.009295868
preseveration_of_speech	Lymphocyte count	0.142402192	(-0.023201191, 0.308005576)	0.091911011
mania	Lymphocyte count	0.128481864	(0.077671094, 0.179292635)	7.19E-07
money_wasting	Lymphocyte count	0.121461225	(0.051346357, 0.191576092)	0.000685428
personality_disorders	Lymphocyte count	0.12059823	(-0.291793993, 0.532990452)	0.566526836
short_term_memory	Lymphocyte count	0.119712282	(0.056236756, 0.183187808)	0.000218609
increased_appetite	Lymphocyte count	0.119065646	(0.033774997, 0.204356295)	0.006216123
provocation	Lymphocyte count	0.112085052	(0.026821669, 0.197348435)	0.009978726
reduced_sleep	Lymphocyte count	0.107091625	(0.05471185, 0.159471401)	6.14E-05
sleeping_problem	Lymphocyte count	0.106748457	(0.054401309, 0.159095605)	6.42E-05
social_function	Lymphocyte count	0.093420871	(0.029540725, 0.157301016)	0.004151928
herperactivity	Lymphocyte count	0.089766149	(0.033310313, 0.146221986)	0.001830442
sleeping_pills_history	Lymphocyte count	0.088313202	(-0.160206998, 0.336833403)	0.486116873
drug_history	Lymphocyte count	0.084768921	(-0.195482587, 0.365020428)	0.553281594
thought_hearing	Lymphocyte count	0.082944812	(-0.189463951, 0.355353574)	0.550645131
obsessive_compulsive_symptoms	Lymphocyte count	0.081115077	(0.001115868, 0.161114286)	0.046884837
ambitendency	Lymphocyte count	0.075800074	(-0.25536829, 0.406968438)	0.653707126
other_sleeping_problems	Lymphocyte count	0.074596895	(0.014111805, 0.135081984)	0.015636616
irritability	Lymphocyte count	0.072683968	(0.021370794, 0.123997142)	0.005498207
weight_change	Lymphocyte count	0.072468893	(-0.00391007, 0.148847856)	0.062933406
dreaminess	Lymphocyte count	0.056879262	(0.015532033, 0.098226491)	0.007012049
decreased_interest	Lymphocyte count	0.046104292	(0.015084524, 0.07712406)	0.003578332
feeling_of_helplessness	Lymphocyte count	0.042882197	(0.010617794, 0.0751466)	0.009187147
mannerism	Lymphocyte count	0.042076084	(-0.226164804, 0.310316972)	0.758505236
suicide	Lymphocyte count	0.040205638	(0.007636142, 0.072775134)	0.015540346
working_well	Lymphocyte count	0.039687724	(-0.02427265, 0.103648098)	0.223912721
impulsive_behaviors	Lymphocyte count	0.03935936	(-0.003637225, 0.082355945)	0.072781727
feeling_of_hopelessness	Lymphocyte count	0.038483272	(0.006865648, 0.070100896)	0.01705098
depression	Lymphocyte count	0.037650749	(0.006175595, 0.069125903)	0.019049413
auditory_hallucinations	Lymphocyte count	0.037158487	(-0.04727228, 0.121589253)	0.388353167
self_harm	Lymphocyte count	0.033558481	(-0.002048304, 0.069165266)	0.064710958
feeling_of_unworthiness	Lymphocyte count	0.033100118	(-0.000230178, 0.066430415)	0.051598992
family_relationships	Lymphocyte count	0.031138377	(-0.023423818, 0.085700572)	0.263326877
pathological_hyperbolic	Lymphocyte count	0.028014072	(-0.061645037, 0.117673181)	0.540270614
other_hallucinations	Lymphocyte count	0.025870014	(-0.151041501, 0.202781529)	0.77440828
catatonic_excitement	Lymphocyte count	0.024185633	(-0.147993996, 0.196365261)	0.783073325
study_grade	Lymphocyte count	0.020857609	(-0.034727479, 0.076442696)	0.462056054
parathymia	Lymphocyte count	0.017050491	(-0.203265454, 0.237366436)	0.879434176
hypoactivity	Lymphocyte count	0.015926745	(-0.014784326, 0.046637815)	0.309412793
phobia	Lymphocyte count	0.013265012	(-0.074094303, 0.100624326)	0.765997194
stereotype	Lymphocyte count	0.007299084	(-0.173275604, 0.187873772)	0.936852889
sweat	Lymphocyte count	0.005977415	(-0.035493763, 0.047448593)	0.777557836
difficulty_falling_asleep	Lymphocyte count	0.002697164	(-0.027792026, 0.033186354)	0.86234694
sex_life	Lymphocyte count	0.001275655	(-0.088215126, 0.090766436)	0.977710792
rules_obey	Lymphocyte count	-0.001120236	(-0.103816729, 0.101576257)	0.98294244
sleeping_disorder	Lymphocyte count	-0.004867063	(-0.036665168, 0.026931042)	0.764176873
palpitation	Lymphocyte count	-0.014730554	(-0.050040393, 0.020579285)	0.413544205
sleep_disturbance	Lymphocyte count	-0.018896685	(-0.054711309, 0.016917939)	0.301068536
eroticism	Lymphocyte count	-0.019520649	(-0.215153704, 0.176112406)	0.844944682
affective_ambivalence	Lymphocyte count	-0.025189839	(-0.244383036, 0.194003357)	0.82178899
anxiety	Lymphocyte count	-0.025967211	(-0.059079084, 0.007144662)	0.124272718
other_mood_symptoms	Lymphocyte count	-0.030081386	(-0.125434805, 0.065272034)	0.536360347
somatic_symptoms	Lymphocyte count	-0.030111866	(-0.066897651, 0.006673919)	0.108625044
logical_memory	Lymphocyte count	-0.04629091	(-0.105946849, 0.01336503)	0.128287185
social_relationship	Lymphocyte count	-0.047120359	(-0.103875553, 0.009634835)	0.103680221
other_strange_behaviors	Lymphocyte count	-0.053241599	(-0.110884443, 0.004401246)	0.070242038
indecisive	Lymphocyte count	-0.055826727	(-0.108635662, -0.003017792)	0.038264963
erotopathy	Lymphocyte count	-0.061000722	(-0.139302518, 0.017301074)	0.12677825
early_awakening	Lymphocyte count	-0.061989914	(-0.096990428, -0.0269894)	0.000517783
individual_intention	Lymphocyte count	-0.06223466	(-0.093918623, -0.030550697)	0.000118168
calculation_ability	Lymphocyte count	-0.064468509	(-0.115290784, -0.013646235)	0.012908726
special_personality	Lymphocyte count	-0.064903734	(-0.199863902, 0.070056434)	0.345893638
delusions_of_reference	Lymphocyte count	-0.066700337	(-0.360848608, 0.227447933)	0.656721049
social_withdrawl	Lymphocyte count	-0.068156344	(-0.120357141, -0.015955548)	0.010494716
long_term_memory	Lymphocyte count	-0.073687871	(-0.143109311, -0.004266431)	0.037483759
other_delusions	Lymphocyte count	-0.090506059	(-0.840648806, 0.659636688)	0.813062171
judgement_ability	Lymphocyte count	-0.096896818	(-0.16155452, -0.032239116)	0.003311052
concern_health	Lymphocyte count	-0.105643984	(-0.154635269, -0.056652699)	2.37E-05
alcohol_history	Lymphocyte count	-0.10654608	(-0.155060321, -0.058031839)	1.67E-05
common_knowledge	Lymphocyte count	-0.143399504	(-0.220862109, -0.065936899)	0.000285216
passive_obedience	Lymphocyte count	-0.163960095	(-0.328711042, 0.000790851)	0.051105666
negativism	Lymphocyte count	-0.170304783	(-0.310820353, -0.029789213)	0.017524301
persecutive_delusions	Lymphocyte count	-0.236921684	(-0.544884333, 0.071040965)	0.131588748
language_organization	Lymphocyte count	-0.237777121	(-0.565248538, 0.089694297)	0.154690722
mutism	Lymphocyte count	-0.254532716	(-0.368467269, -0.140598163)	1.19E-05
other_cognitive_problems	Lymphocyte count	-0.402614054	(-1.455906942, 0.650678834)	0.453738664
stupor	Lymphocyte count	-0.421512083	(-0.59727496, -0.245749207)	2.60E-06
depression	Lymphocyte percentage	0.349149521	(0.317258227, 0.381040815)	3.82E-102
decreased_interest	Lymphocyte percentage	0.343299695	(0.311800771, 0.374798618)	3.04E-101
hypoactivity	Lymphocyte percentage	0.298855648	(0.267759583, 0.329951712)	3.76E-79
dreaminess	Lymphocyte percentage	0.252715562	(0.210154798, 0.295276326)	2.64E-31
anxiety	Lymphocyte percentage	0.252564653	(0.219600251, 0.285529054)	5.68E-51
somatic_symptoms	Lymphocyte percentage	0.244501471	(0.208196744, 0.280806199)	8.77E-40
feeling_of_hopelessness	Lymphocyte percentage	0.243165141	(0.211356678, 0.274973604)	9.41E-51
feeling_of_helplessness	Lymphocyte percentage	0.243074053	(0.210547171, 0.275600935)	1.41E-48
palpitation	Lymphocyte percentage	0.232783835	(0.197781491, 0.267786179)	7.73E-39
feeling_of_unworthiness	Lymphocyte percentage	0.219854214	(0.18631524, 0.253393188)	8.81E-38
short_term_memory	Lymphocyte percentage	0.213723086	(0.155172727, 0.272273445)	8.40E-13
sweat	Lymphocyte percentage	0.193891969	(0.152665032, 0.235118905)	3.03E-20
obsessive_compulsive_symptoms	Lymphocyte percentage	0.186536641	(0.100145928, 0.272927354)	2.32E-05
excessive_drinking	Lymphocyte percentage	0.171061668	(-0.019334809, 0.361458145)	0.078244917
suicide	Lymphocyte percentage	0.166917236	(0.134326295, 0.199508177)	1.03E-23
social_function	Lymphocyte percentage	0.15835352	(0.099001725, 0.217705314)	1.70E-07
concern_health	Lymphocyte percentage	0.114083071	(0.068925734, 0.159240409)	7.36E-07
affective_ambivalence	Lymphocyte percentage	0.107671213	(-0.103135745, 0.318478171)	0.31678596
erotopathy	Lymphocyte percentage	0.09953559	(0.025973384, 0.173097796)	0.008000757
sex_life	Lymphocyte percentage	0.09754007	(0.00929327, 0.185786871)	0.030280055
indecisive	Lymphocyte percentage	0.094030937	(0.044226352, 0.143835522)	0.000215196
self_harm	Lymphocyte percentage	0.079635079	(0.044141919, 0.115128238)	1.09E-05
sleeping_pills_history	Lymphocyte percentage	0.064550074	(-0.260066684, 0.389166831)	0.696724238
sleep_disturbance	Lymphocyte percentage	0.06031868	(0.025442408, 0.095194952)	0.000699361
working_ability	Lymphocyte percentage	0.059888258	(-0.081235741, 0.201012258)	0.405545673
drug_history	Lymphocyte percentage	0.056081936	(-0.254579851, 0.366743723)	0.723468379
rules_obey	Lymphocyte percentage	0.048903032	(-0.053044932, 0.150850996)	0.347122696
other_sleeping_problems	Lymphocyte percentage	0.041256643	(-0.023340333, 0.105853619)	0.210639786
thought_hearing	Lymphocyte percentage	0.038986288	(-0.256943487, 0.334916063)	0.79624198
early_awakening	Lymphocyte percentage	0.035425443	(0.001915354, 0.068935532)	0.03826276
family_relationships	Lymphocyte percentage	0.034817868	(-0.020429829, 0.090065565)	0.216748903
auditory_hallucinations	Lymphocyte percentage	0.027054014	(-0.058907555, 0.113015584)	0.537330028
substance_addiction	Lymphocyte percentage	0.025338663	(-0.086621521, 0.137298847)	0.657343165
difficulty_falling_asleep	Lymphocyte percentage	0.018319065	(-0.011699756, 0.048337885)	0.231659418
sleeping_disorder	Lymphocyte percentage	0.011225391	(-0.020163675, 0.042614457)	0.483342144
working_well	Lymphocyte percentage	0.010284641	(-0.051182209, 0.071751492)	0.742951399
phobia	Lymphocyte percentage	0.009417972	(-0.077344837, 0.096180782)	0.831518026
money_wasting	Lymphocyte percentage	0.007758106	(-0.072788125, 0.088304338)	0.850261636
increased_appetite	Lymphocyte percentage	0.007604864	(-0.0903866, 0.105596328)	0.879099759
study_grade	Lymphocyte percentage	0.002466839	(-0.053445444, 0.058379122)	0.93108897
weight_change	Lymphocyte percentage	-0.007046432	(-0.089530326, 0.075437462)	0.867024779
mania	Lymphocyte percentage	-0.012965013	(-0.068670705, 0.042740678)	0.648265662
personality_disorders	Lymphocyte percentage	-0.017153162	(-0.573868011, 0.539561687)	0.951844755
ambitendency	Lymphocyte percentage	-0.021111676	(-0.378919996, 0.336696644)	0.907933584
special_personality	Lymphocyte percentage	-0.038780377	(-0.164522965, 0.08696221)	0.545521072
individual_intention	Lymphocyte percentage	-0.041776458	(-0.073027844, -0.010525072)	0.008790315
social_relationship	Lymphocyte percentage	-0.045785737	(-0.100241908, 0.008670434)	0.099366708
sleeping_problem	Lymphocyte percentage	-0.056699427	(-0.113893155, 0.0004943)	0.052008839
reduced_sleep	Lymphocyte percentage	-0.056830283	(-0.114088019, 0.000427453)	0.051730732
language_organization	Lymphocyte percentage	-0.070578936	(-0.357192472, 0.216034601)	0.629342559
alcohol_history	Lymphocyte percentage	-0.078144834	(-0.129079978, -0.02720969)	0.002638075
herperactivity	Lymphocyte percentage	-0.078970205	(-0.139911292, -0.018029118)	0.011089804
irritability	Lymphocyte percentage	-0.079799907	(-0.13389276, -0.025707054)	0.003834452
social_withdrawl	Lymphocyte percentage	-0.084262212	(-0.133793254, -0.03473117)	0.000854983
other_hallucinations	Lymphocyte percentage	-0.10152508	(-0.278678843, 0.075628684)	0.261328477
preseveration_of_speech	Lymphocyte percentage	-0.119412376	(-0.340667478, 0.101842725)	0.290137129
eroticism	Lymphocyte percentage	-0.127916458	(-0.319441337, 0.063608422)	0.190516329
delusions_of_reference	Lymphocyte percentage	-0.130378985	(-0.408303392, 0.147545422)	0.357850436
provocation	Lymphocyte percentage	-0.141536478	(-0.240521636, -0.042551321)	0.005069933
impulsive_behaviors	Lymphocyte percentage	-0.159639544	(-0.203627836, -0.115651253)	1.13E-12
calculation_ability	Lymphocyte percentage	-0.170685642	(-0.218715712, -0.122655572)	3.28E-12
other_strange_behaviors	Lymphocyte percentage	-0.232520337	(-0.287982446, -0.177058228)	2.08E-16
stereotype	Lymphocyte percentage	-0.237735827	(-0.417847174, -0.05762448)	0.00967935
logical_memory	Lymphocyte percentage	-0.240582526	(-0.298002709, -0.183162344)	2.17E-16
pathological_hyperbolic	Lymphocyte percentage	-0.241022247	(-0.332222667, -0.149821828)	2.22E-07
long_term_memory	Lymphocyte percentage	-0.242113978	(-0.30759368, -0.176634275)	4.26E-13
parathymia	Lymphocyte percentage	-0.242144402	(-0.46217671, -0.022112093)	0.031008024
passive_obedience	Lymphocyte percentage	-0.248194768	(-0.396820047, -0.09956949)	0.001063841
judgement_ability	Lymphocyte percentage	-0.284490241	(-0.345056086, -0.223924395)	3.37E-20
other_mood_symptoms	Lymphocyte percentage	-0.288381611	(-0.380855807, -0.195907415)	9.82E-10
other_cognitive_problems	Lymphocyte percentage	-0.310469573	(-1.193080719, 0.572141572)	0.490537199
common_knowledge	Lymphocyte percentage	-0.314055128	(-0.384778873, -0.243331382)	3.22E-18
catatonic_excitement	Lymphocyte percentage	-0.334121336	(-0.508933525, -0.159309148)	0.000179548
persecutive_delusions	Lymphocyte percentage	-0.348919015	(-0.618279282, -0.079558748)	0.011119867
mannerism	Lymphocyte percentage	-0.354753588	(-0.63139619, -0.078110986)	0.011956936
mutism	Lymphocyte percentage	-0.361230693	(-0.461358361, -0.261103025)	1.54E-12
negativism	Lymphocyte percentage	-0.481817682	(-0.609908235, -0.353727129)	1.67E-13
other_delusions	Lymphocyte percentage	-0.489344637	(-1.198734686, 0.220045411)	0.176366232
stupor	Lymphocyte percentage	-0.694289021	(-0.844234523, -0.544343519)	1.13E-19
other_cognitive_problems	Mean corpuscular hemoglobin	0.617727718	(-0.485075562, 1.720530998)	0.27225663
other_delusions	Mean corpuscular hemoglobin	0.455175584	(-0.42655822, 1.336909389)	0.3116305
drug_history	Mean corpuscular hemoglobin	0.358425137	(-0.010665164, 0.727515438)	0.056993038
excessive_drinking	Mean corpuscular hemoglobin	0.291198438	(0.0654714, 0.516925475)	0.01145538
substance_addiction	Mean corpuscular hemoglobin	0.280282866	(0.142139295, 0.418426438)	6.99E-05
passive_obedience	Mean corpuscular hemoglobin	0.194119695	(0.021939495, 0.366299894)	0.027122758
other_hallucinations	Mean corpuscular hemoglobin	0.124377778	(-0.068529082, 0.317284639)	0.206330194
erotopathy	Mean corpuscular hemoglobin	0.102690749	(0.025066126, 0.180315372)	0.009516694
rules_obey	Mean corpuscular hemoglobin	0.09532752	(-0.003183629, 0.193838669)	0.057873117
long_term_memory	Mean corpuscular hemoglobin	0.078631917	(0.009724517, 0.147539317)	0.025312242
phobia	Mean corpuscular hemoglobin	0.070959266	(-0.019673928, 0.16159246)	0.124897132
working_well	Mean corpuscular hemoglobin	0.058934492	(-0.001044339, 0.118913322)	0.054120246
social_withdrawl	Mean corpuscular hemoglobin	0.037391588	(-0.014282605, 0.089065781)	0.156114464
indecisive	Mean corpuscular hemoglobin	0.036143024	(-0.014135984, 0.086422033)	0.158851607
somatic_symptoms	Mean corpuscular hemoglobin	0.029955714	(-0.005139906, 0.065051334)	0.094337238
sleep_disturbance	Mean corpuscular hemoglobin	0.02802187	(-0.006676238, 0.062719978)	0.113449314
catatonic_excitement	Mean corpuscular hemoglobin	0.024687786	(-0.156785436, 0.206161007)	0.789746185
palpitation	Mean corpuscular hemoglobin	0.022894323	(-0.01114026, 0.056928906)	0.187353272
common_knowledge	Mean corpuscular hemoglobin	0.020112494	(-0.050770086, 0.090995074)	0.57811659
other_mood_symptoms	Mean corpuscular hemoglobin	0.018451189	(-0.076990202, 0.113892579)	0.704749777
money_wasting	Mean corpuscular hemoglobin	0.018097934	(-0.064314199, 0.100510067)	0.66688909
affective_ambivalence	Mean corpuscular hemoglobin	0.016321526	(-0.198866589, 0.231509641)	0.881820733
sweat	Mean corpuscular hemoglobin	0.012236972	(-0.02788585, 0.052359793)	0.54998933
auditory_hallucinations	Mean corpuscular hemoglobin	0.011357759	(-0.076698198, 0.099413717)	0.800416955
sleeping_disorder	Mean corpuscular hemoglobin	0.011305703	(-0.020193023, 0.04280443)	0.481747678
feeling_of_hopelessness	Mean corpuscular hemoglobin	0.010213006	(-0.020786441, 0.041212453)	0.51844965
stereotype	Mean corpuscular hemoglobin	0.00955517	(-0.175336081, 0.194446421)	0.919318117
difficulty_falling_asleep	Mean corpuscular hemoglobin	0.006014426	(-0.023975594, 0.036004446)	0.694265378
mania	Mean corpuscular hemoglobin	0.004003056	(-0.052453152, 0.060459263)	0.88947008
early_awakening	Mean corpuscular hemoglobin	0.003603819	(-0.029298177, 0.036505816)	0.830014788
anxiety	Mean corpuscular hemoglobin	0.002215501	(-0.029507582, 0.033938585)	0.891122481
concern_health	Mean corpuscular hemoglobin	0.001942662	(-0.041662746, 0.04554807)	0.930417271
dreaminess	Mean corpuscular hemoglobin	0.00065954	(-0.04081832, 0.0421374)	0.975137162
decreased_interest	Mean corpuscular hemoglobin	0.000594482	(-0.029491678, 0.030680643)	0.969107019
depression	Mean corpuscular hemoglobin	-0.001176376	(-0.031741958, 0.029389206)	0.93986907
irritability	Mean corpuscular hemoglobin	-0.004354282	(-0.059025592, 0.050317029)	0.87595131
eroticism	Mean corpuscular hemoglobin	-0.005481585	(-0.203154433, 0.192191262)	0.956654749
hypoactivity	Mean corpuscular hemoglobin	-0.005654904	(-0.035597789, 0.024287981)	0.711264439
other_sleeping_problems	Mean corpuscular hemoglobin	-0.006042855	(-0.070339465, 0.058253756)	0.853849729
negativism	Mean corpuscular hemoglobin	-0.006936907	(-0.134445074, 0.12057126)	0.915081634
provocation	Mean corpuscular hemoglobin	-0.009901396	(-0.109415354, 0.089612562)	0.845381034
parathymia	Mean corpuscular hemoglobin	-0.010274732	(-0.231256975, 0.210707511)	0.927387991
study_grade	Mean corpuscular hemoglobin	-0.011205314	(-0.069095327, 0.046684699)	0.70440439
feeling_of_unworthiness	Mean corpuscular hemoglobin	-0.011691518	(-0.044318423, 0.020935386)	0.482463416
obsessive_compulsive_symptoms	Mean corpuscular hemoglobin	-0.012670058	(-0.100396598, 0.075056482)	0.777118261
individual_intention	Mean corpuscular hemoglobin	-0.01290876	(-0.043825431, 0.01800791)	0.413147885
herperactivity	Mean corpuscular hemoglobin	-0.013281115	(-0.074382508, 0.047820278)	0.67008647
feeling_of_helplessness	Mean corpuscular hemoglobin	-0.013576692	(-0.045056502, 0.017903119)	0.397935707
other_strange_behaviors	Mean corpuscular hemoglobin	-0.014619196	(-0.070335431, 0.041097039)	0.607057768
judgement_ability	Mean corpuscular hemoglobin	-0.014863814	(-0.074279377, 0.04455175)	0.623902288
increased_appetite	Mean corpuscular hemoglobin	-0.016654598	(-0.114746659, 0.081437462)	0.739300843
impulsive_behaviors	Mean corpuscular hemoglobin	-0.016834399	(-0.061182502, 0.027513703)	0.456870546
reduced_sleep	Mean corpuscular hemoglobin	-0.018811787	(-0.075178288, 0.037554713)	0.513027088
logical_memory	Mean corpuscular hemoglobin	-0.019926394	(-0.076286243, 0.036433455)	0.488327845
sleeping_problem	Mean corpuscular hemoglobin	-0.02040159	(-0.076643104, 0.035839925)	0.477090862
special_personality	Mean corpuscular hemoglobin	-0.020465471	(-0.142348999, 0.101418058)	0.742077292
social_function	Mean corpuscular hemoglobin	-0.023041034	(-0.082894653, 0.036812585)	0.450540317
suicide	Mean corpuscular hemoglobin	-0.026932771	(-0.058725167, 0.004859625)	0.096833141
thought_hearing	Mean corpuscular hemoglobin	-0.027206233	(-0.325584074, 0.271171608)	0.85816249
sex_life	Mean corpuscular hemoglobin	-0.029367659	(-0.113241668, 0.05450635)	0.492539886
self_harm	Mean corpuscular hemoglobin	-0.033022194	(-0.067855901, 0.001811513)	0.063158933
pathological_hyperbolic	Mean corpuscular hemoglobin	-0.035908176	(-0.124961377, 0.053145025)	0.429344194
calculation_ability	Mean corpuscular hemoglobin	-0.050493051	(-0.095966975, -0.005019127)	0.029530406
mutism	Mean corpuscular hemoglobin	-0.056337268	(-0.152217096, 0.03954256)	0.249460464
short_term_memory	Mean corpuscular hemoglobin	-0.058426722	(-0.119196791, 0.002343347)	0.059508095
weight_change	Mean corpuscular hemoglobin	-0.059951734	(-0.137629625, 0.017726157)	0.130349162
working_ability	Mean corpuscular hemoglobin	-0.060625131	(-0.197613214, 0.076362951)	0.385715708
social_relationship	Mean corpuscular hemoglobin	-0.071335111	(-0.124513311, -0.01815691)	0.008558273
sleeping_pills_history	Mean corpuscular hemoglobin	-0.079265416	(-0.374537999, 0.216007168)	0.598778002
stupor	Mean corpuscular hemoglobin	-0.089486745	(-0.225407566, 0.046434076)	0.196907237
family_relationships	Mean corpuscular hemoglobin	-0.091169307	(-0.145816921, -0.036521692)	0.001075882
delusions_of_reference	Mean corpuscular hemoglobin	-0.095810595	(-0.356361256, 0.164740066)	0.471070718
persecutive_delusions	Mean corpuscular hemoglobin	-0.105360325	(-0.347394758, 0.136674109)	0.393542773
personality_disorders	Mean corpuscular hemoglobin	-0.155496566	(-0.621367739, 0.310374607)	0.512982481
ambitendency	Mean corpuscular hemoglobin	-0.170032412	(-0.48202241, 0.141957586)	0.28543636
mannerism	Mean corpuscular hemoglobin	-0.170336365	(-0.405996965, 0.065324235)	0.156572018
preseveration_of_speech	Mean corpuscular hemoglobin	-0.191389937	(-0.375264882, -0.007514993)	0.041339824
alcohol_history	Mean corpuscular hemoglobin	-0.204344964	(-0.263175575, -0.145514352)	9.90E-12
language_organization	Mean corpuscular hemoglobin	-0.243347518	(-0.472349695, -0.01434534)	0.03727129
other_delusions	Mean corpuscular hemoglobin concentration	0.327672013	(-0.388078416, 1.043422442)	0.369563116
other_cognitive_problems	Mean corpuscular hemoglobin concentration	0.272935819	(-0.641169586, 1.187041224)	0.55839874
negativism	Mean corpuscular hemoglobin concentration	0.204240372	(0.072695608, 0.335785136)	0.002341116
mannerism	Mean corpuscular hemoglobin concentration	0.14802791	(-0.139627863, 0.435683682)	0.313158016
passive_obedience	Mean corpuscular hemoglobin concentration	0.11559392	(-0.038572772, 0.269760611)	0.141668867
long_term_memory	Mean corpuscular hemoglobin concentration	0.103451459	(0.036088492, 0.170814426)	0.00261218
common_knowledge	Mean corpuscular hemoglobin concentration	0.095930057	(0.023436597, 0.168423517)	0.009496216
impulsive_behaviors	Mean corpuscular hemoglobin concentration	0.091292652	(0.045572673, 0.137012632)	9.09E-05
other_strange_behaviors	Mean corpuscular hemoglobin concentration	0.08392785	(0.026418026, 0.141437674)	0.004231653
excessive_drinking	Mean corpuscular hemoglobin concentration	0.083086018	(-0.114612053, 0.280784089)	0.410096543
other_mood_symptoms	Mean corpuscular hemoglobin concentration	0.082885014	(-0.013040528, 0.178810555)	0.090350973
affective_ambivalence	Mean corpuscular hemoglobin concentration	0.081627593	(-0.13805266, 0.301307847)	0.466438446
catatonic_excitement	Mean corpuscular hemoglobin concentration	0.07733739	(-0.103987859, 0.258662638)	0.403175454
parathymia	Mean corpuscular hemoglobin concentration	0.077087671	(-0.152354752, 0.306530093)	0.5102057
provocation	Mean corpuscular hemoglobin concentration	0.069785027	(-0.032950294, 0.172520348)	0.183067522
sex_life	Mean corpuscular hemoglobin concentration	0.067704585	(-0.022654332, 0.158063502)	0.141941669
stereotype	Mean corpuscular hemoglobin concentration	0.063957429	(-0.123015414, 0.250930272)	0.502568863
judgement_ability	Mean corpuscular hemoglobin concentration	0.060847713	(-0.001207192, 0.122902618)	0.054622
phobia	Mean corpuscular hemoglobin concentration	0.047552602	(-0.041619759, 0.136724962)	0.295929777
social_withdrawl	Mean corpuscular hemoglobin concentration	0.043754938	(-0.007587702, 0.095097579)	0.094852063
working_well	Mean corpuscular hemoglobin concentration	0.0428625	(-0.020588839, 0.106313839)	0.185498188
logical_memory	Mean corpuscular hemoglobin concentration	0.041493273	(-0.017391585, 0.100378131)	0.167243322
substance_addiction	Mean corpuscular hemoglobin concentration	0.040657321	(-0.076311295, 0.157625937)	0.495694497
calculation_ability	Mean corpuscular hemoglobin concentration	0.035080179	(-0.013815125, 0.083975483)	0.159661259
drug_history	Mean corpuscular hemoglobin concentration	0.033109013	(-0.288553509, 0.354771535)	0.840116422
other_sleeping_problems	Mean corpuscular hemoglobin concentration	0.030361851	(-0.036305561, 0.097029264)	0.372056185
stupor	Mean corpuscular hemoglobin concentration	0.028508934	(-0.122020507, 0.179038375)	0.710483712
pathological_hyperbolic	Mean corpuscular hemoglobin concentration	0.026700492	(-0.067138019, 0.120539003)	0.577054887
sleeping_disorder	Mean corpuscular hemoglobin concentration	0.025599319	(-0.006726519, 0.057925158)	0.120625481
rules_obey	Mean corpuscular hemoglobin concentration	0.023887852	(-0.082721424, 0.130497129)	0.660534319
mania	Mean corpuscular hemoglobin concentration	0.020981752	(-0.036702736, 0.07866624)	0.475897319
difficulty_falling_asleep	Mean corpuscular hemoglobin concentration	0.019212321	(-0.011632043, 0.050056684)	0.222145181
sleeping_problem	Mean corpuscular hemoglobin concentration	0.015838564	(-0.042990195, 0.074667322)	0.597711718
irritability	Mean corpuscular hemoglobin concentration	0.01567474	(-0.04031382, 0.071663299)	0.583192137
reduced_sleep	Mean corpuscular hemoglobin concentration	0.015369767	(-0.043518542, 0.074258077)	0.608960884
preseveration_of_speech	Mean corpuscular hemoglobin concentration	0.015315734	(-0.212724894, 0.243356361)	0.895270538
social_function	Mean corpuscular hemoglobin concentration	0.010541752	(-0.049919179, 0.071002683)	0.73254763
study_grade	Mean corpuscular hemoglobin concentration	0.005127101	(-0.053314009, 0.063568212)	0.863474552
mutism	Mean corpuscular hemoglobin concentration	0.004481177	(-0.098285027, 0.107247382)	0.931890219
erotopathy	Mean corpuscular hemoglobin concentration	-0.010285598	(-0.085060654, 0.064489458)	0.787463708
herperactivity	Mean corpuscular hemoglobin concentration	-0.012880446	(-0.075787057, 0.050026165)	0.688184619
sleep_disturbance	Mean corpuscular hemoglobin concentration	-0.015565668	(-0.05109959, 0.019968254)	0.390572367
other_hallucinations	Mean corpuscular hemoglobin concentration	-0.016125481	(-0.197456316, 0.165205355)	0.861629797
somatic_symptoms	Mean corpuscular hemoglobin concentration	-0.017922972	(-0.054066567, 0.018220623)	0.331085625
palpitation	Mean corpuscular hemoglobin concentration	-0.021767621	(-0.056822879, 0.013287636)	0.22357936
sweat	Mean corpuscular hemoglobin concentration	-0.025514352	(-0.066950624, 0.01592192)	0.227482799
weight_change	Mean corpuscular hemoglobin concentration	-0.031534659	(-0.115627595, 0.052558277)	0.462342216
dreaminess	Mean corpuscular hemoglobin concentration	-0.035139525	(-0.078067527, 0.007788478)	0.108627036
individual_intention	Mean corpuscular hemoglobin concentration	-0.037630671	(-0.069666069, -0.005595272)	0.021316471
money_wasting	Mean corpuscular hemoglobin concentration	-0.040058038	(-0.122833066, 0.042716991)	0.342864895
anxiety	Mean corpuscular hemoglobin concentration	-0.040186893	(-0.073124694, -0.007249093)	0.016785844
self_harm	Mean corpuscular hemoglobin concentration	-0.041049429	(-0.077429998, -0.00466886)	0.026998851
social_relationship	Mean corpuscular hemoglobin concentration	-0.048363224	(-0.104820236, 0.008093788)	0.093149987
feeling_of_hopelessness	Mean corpuscular hemoglobin concentration	-0.049200907	(-0.08117383, -0.017227983)	0.002560424
eroticism	Mean corpuscular hemoglobin concentration	-0.051732972	(-0.24975711, 0.146291166)	0.608621794
indecisive	Mean corpuscular hemoglobin concentration	-0.053013881	(-0.103535857, -0.002491905)	0.039717649
concern_health	Mean corpuscular hemoglobin concentration	-0.05706839	(-0.102351409, -0.011785371)	0.013507145
early_awakening	Mean corpuscular hemoglobin concentration	-0.058878517	(-0.09296814, -0.024788895)	0.000711135
feeling_of_unworthiness	Mean corpuscular hemoglobin concentration	-0.059675893	(-0.093515799, -0.025835988)	0.000547412
suicide	Mean corpuscular hemoglobin concentration	-0.06020565	(-0.093327588, -0.027083713)	0.000367079
working_ability	Mean corpuscular hemoglobin concentration	-0.062400889	(-0.207559009, 0.082757231)	0.399469495
hypoactivity	Mean corpuscular hemoglobin concentration	-0.062840406	(-0.093822473, -0.031858338)	7.03E-05
obsessive_compulsive_symptoms	Mean corpuscular hemoglobin concentration	-0.064398809	(-0.153378124, 0.024580506)	0.15603006
short_term_memory	Mean corpuscular hemoglobin concentration	-0.068363283	(-0.128487312, -0.008239253)	0.025840949
feeling_of_helplessness	Mean corpuscular hemoglobin concentration	-0.073556921	(-0.106271871, -0.040841971)	1.05E-05
family_relationships	Mean corpuscular hemoglobin concentration	-0.074855466	(-0.132709949, -0.017000983)	0.011213921
decreased_interest	Mean corpuscular hemoglobin concentration	-0.077816462	(-0.108986398, -0.046646526)	9.92E-07
depression	Mean corpuscular hemoglobin concentration	-0.081304989	(-0.112958066, -0.049651912)	4.79E-07
auditory_hallucinations	Mean corpuscular hemoglobin concentration	-0.096391628	(-0.184288382, -0.008494874)	0.031600627
special_personality	Mean corpuscular hemoglobin concentration	-0.117439188	(-0.243256969, 0.008378592)	0.067328094
sleeping_pills_history	Mean corpuscular hemoglobin concentration	-0.120905267	(-0.443808034, 0.201997499)	0.463017269
alcohol_history	Mean corpuscular hemoglobin concentration	-0.122085707	(-0.174919334, -0.069252081)	5.92E-06
increased_appetite	Mean corpuscular hemoglobin concentration	-0.138589808	(-0.237990332, -0.039189284)	0.006280944
ambitendency	Mean corpuscular hemoglobin concentration	-0.13972923	(-0.5049648, 0.225506339)	0.453349339
thought_hearing	Mean corpuscular hemoglobin concentration	-0.182802174	(-0.482346495, 0.116742147)	0.231648029
persecutive_delusions	Mean corpuscular hemoglobin concentration	-0.223139736	(-0.485045662, 0.03876619)	0.094941284
personality_disorders	Mean corpuscular hemoglobin concentration	-0.238861507	(-0.768612902, 0.290889888)	0.37683041
delusions_of_reference	Mean corpuscular hemoglobin concentration	-0.302358578	(-0.572457872, -0.032259284)	0.028228766
language_organization	Mean corpuscular hemoglobin concentration	-0.371615793	(-0.641266081, -0.101965506)	0.006909933
other_cognitive_problems	Mean corpuscular volume	0.513136473	(-0.627879902, 1.654152847)	0.378074967
drug_history	Mean corpuscular volume	0.396730505	(0.043408468, 0.750052542)	0.027750055
other_delusions	Mean corpuscular volume	0.299750931	(-0.55648664, 1.155988502)	0.492615272
substance_addiction	Mean corpuscular volume	0.287158631	(0.153760674, 0.420556588)	2.45E-05
excessive_drinking	Mean corpuscular volume	0.266716383	(0.052078027, 0.481354739)	0.014868851
passive_obedience	Mean corpuscular volume	0.169173152	(0.002224992, 0.336121312)	0.047019802
other_hallucinations	Mean corpuscular volume	0.168214717	(-0.028065955, 0.36449539)	0.093007568
erotopathy	Mean corpuscular volume	0.121148011	(0.044373725, 0.197922297)	0.001982552
rules_obey	Mean corpuscular volume	0.103282129	(0.005575434, 0.200988824)	0.038280047
auditory_hallucinations	Mean corpuscular volume	0.072200253	(-0.019757981, 0.164158488)	0.123834103
indecisive	Mean corpuscular volume	0.068818099	(0.017952622, 0.119683577)	0.00800714
thought_hearing	Mean corpuscular volume	0.068032915	(-0.253891602, 0.389957433)	0.678719955
phobia	Mean corpuscular volume	0.064472813	(-0.0250492, 0.153994826)	0.1580762
increased_appetite	Mean corpuscular volume	0.054650328	(-0.049047793, 0.15834845)	0.301628793
working_well	Mean corpuscular volume	0.048105171	(-0.012304452, 0.108514794)	0.118575655
delusions_of_reference	Mean corpuscular volume	0.045860123	(-0.250440732, 0.342160979)	0.76161549
money_wasting	Mean corpuscular volume	0.043799892	(-0.039980324, 0.127580108)	0.3055149
sleep_disturbance	Mean corpuscular volume	0.04038281	(0.005644092, 0.075121527)	0.022699994
somatic_symptoms	Mean corpuscular volume	0.040270332	(0.005192934, 0.07534773)	0.024438621
long_term_memory	Mean corpuscular volume	0.039563847	(-0.026976008, 0.106103701)	0.243859594
depression	Mean corpuscular volume	0.034882813	(0.004447303, 0.065318322)	0.024678433
decreased_interest	Mean corpuscular volume	0.034755268	(0.004681569, 0.064828966)	0.023505746
palpitation	Mean corpuscular volume	0.034241011	(0.000202872, 0.06827915)	0.048645934
special_personality	Mean corpuscular volume	0.033865146	(-0.093379301, 0.161109593)	0.601921594
feeling_of_hopelessness	Mean corpuscular volume	0.03243359	(0.001330328, 0.063536852)	0.040970163
early_awakening	Mean corpuscular volume	0.03185098	(-0.001257138, 0.064959098)	0.059351914
concern_health	Mean corpuscular volume	0.028413997	(-0.015429164, 0.072257157)	0.203998359
eroticism	Mean corpuscular volume	0.027030339	(-0.17398769, 0.228048368)	0.792122233
sweat	Mean corpuscular volume	0.024905429	(-0.015205781, 0.065016639)	0.223610873
social_withdrawl	Mean corpuscular volume	0.022575889	(-0.028298176, 0.073449953)	0.384426039
hypoactivity	Mean corpuscular volume	0.020293341	(-0.00963364, 0.050220323)	0.183826027
anxiety	Mean corpuscular volume	0.018050707	(-0.013729798, 0.049831212)	0.2656046
obsessive_compulsive_symptoms	Mean corpuscular volume	0.017197083	(-0.072250715, 0.106644881)	0.706302694
feeling_of_helplessness	Mean corpuscular volume	0.016278435	(-0.015412496, 0.047969367)	0.314041458
dreaminess	Mean corpuscular volume	0.015602809	(-0.026159179, 0.057364797)	0.463997153
feeling_of_unworthiness	Mean corpuscular volume	0.012112069	(-0.020717239, 0.044941376)	0.469603818
individual_intention	Mean corpuscular volume	0.004334572	(-0.026422709, 0.035091853)	0.782379475
sleeping_disorder	Mean corpuscular volume	0.000742774	(-0.030770411, 0.032255958)	0.963152685
difficulty_falling_asleep	Mean corpuscular volume	-0.001525989	(-0.03147499, 0.028423012)	0.92044935
suicide	Mean corpuscular volume	-0.003513434	(-0.035507707, 0.02848084)	0.829583068
mania	Mean corpuscular volume	-0.004051432	(-0.060175748, 0.052072883)	0.88748598
herperactivity	Mean corpuscular volume	-0.006903989	(-0.068246512, 0.054438534)	0.825408249
catatonic_excitement	Mean corpuscular volume	-0.010387075	(-0.186331283, 0.165557133)	0.907881649
other_mood_symptoms	Mean corpuscular volume	-0.012752593	(-0.105738261, 0.080233074)	0.788079162
irritability	Mean corpuscular volume	-0.013864305	(-0.068079669, 0.040351058)	0.616213527
study_grade	Mean corpuscular volume	-0.013934206	(-0.071434846, 0.043566435)	0.634808802
stereotype	Mean corpuscular volume	-0.017427965	(-0.197759463, 0.162903533)	0.849761833
common_knowledge	Mean corpuscular volume	-0.017930849	(-0.086736895, 0.050875197)	0.609508049
self_harm	Mean corpuscular volume	-0.020813409	(-0.055888512, 0.014261694)	0.244807102
affective_ambivalence	Mean corpuscular volume	-0.021347257	(-0.230717965, 0.188023451)	0.841605788
persecutive_delusions	Mean corpuscular volume	-0.024857877	(-0.28826827, 0.238552515)	0.853257273
other_sleeping_problems	Mean corpuscular volume	-0.02508658	(-0.088380455, 0.038207295)	0.437248676
reduced_sleep	Mean corpuscular volume	-0.027336418	(-0.083375231, 0.028702396)	0.33901568
sleeping_problem	Mean corpuscular volume	-0.029261598	(-0.085159066, 0.026635871)	0.304875324
short_term_memory	Mean corpuscular volume	-0.033496144	(-0.092772798, 0.02578051)	0.268051946
social_function	Mean corpuscular volume	-0.035475561	(-0.095401559, 0.024450438)	0.245926936
logical_memory	Mean corpuscular volume	-0.039130205	(-0.094644257, 0.016383848)	0.167111237
working_ability	Mean corpuscular volume	-0.039373333	(-0.178441388, 0.099694723)	0.578948955
parathymia	Mean corpuscular volume	-0.040430824	(-0.256855614, 0.175993967)	0.714251503
judgement_ability	Mean corpuscular volume	-0.040448077	(-0.098725059, 0.017828906)	0.17371302
sleeping_pills_history	Mean corpuscular volume	-0.04526992	(-0.347826807, 0.257286967)	0.769320366
provocation	Mean corpuscular volume	-0.047694189	(-0.143959973, 0.048571594)	0.331514472
pathological_hyperbolic	Mean corpuscular volume	-0.052685246	(-0.140478047, 0.035107556)	0.239509556
other_strange_behaviors	Mean corpuscular volume	-0.054325345	(-0.108488811, -0.00016188)	0.049315027
weight_change	Mean corpuscular volume	-0.054773923	(-0.133001685, 0.023453839)	0.169950449
social_relationship	Mean corpuscular volume	-0.062213424	(-0.115827659, -0.00859919)	0.02294408
impulsive_behaviors	Mean corpuscular volume	-0.065172638	(-0.108158598, -0.022186678)	0.002962234
mutism	Mean corpuscular volume	-0.065704648	(-0.16121866, 0.029809364)	0.17756337
sex_life	Mean corpuscular volume	-0.068514937	(-0.149518638, 0.012488763)	0.097354494
family_relationships	Mean corpuscular volume	-0.0709209	(-0.126485517, -0.015356282)	0.012360514
calculation_ability	Mean corpuscular volume	-0.073839919	(-0.118653355, -0.029026482)	0.001239948
personality_disorders	Mean corpuscular volume	-0.09049596	(-0.590918396, 0.409926475)	0.723005637
negativism	Mean corpuscular volume	-0.101017574	(-0.218620864, 0.016585716)	0.092263034
stupor	Mean corpuscular volume	-0.117584184	(-0.250561116, 0.015392749)	0.083074317
ambitendency	Mean corpuscular volume	-0.14636681	(-0.468535425, 0.175801804)	0.373217798
alcohol_history	Mean corpuscular volume	-0.150145827	(-0.20556822, -0.094723433)	1.10E-07
language_organization	Mean corpuscular volume	-0.150412958	(-0.405998917, 0.105173002)	0.248719674
preseveration_of_speech	Mean corpuscular volume	-0.22487893	(-0.404387297, -0.045370563)	0.014073257
mannerism	Mean corpuscular volume	-0.238722603	(-0.461110748, -0.016334459)	0.035381724
erotopathy	Mean platelet (thrombocyte) volume	0.251762963	(0.153732857, 0.349793069)	4.81E-07
ambitendency	Mean platelet (thrombocyte) volume	0.247577539	(-0.340946496, 0.836101574)	0.409642092
other_cognitive_problems	Mean platelet (thrombocyte) volume	0.242604198	(-0.665656256, 1.150864652)	0.600603464
thought_hearing	Mean platelet (thrombocyte) volume	0.217590579	(-0.180224873, 0.615406031)	0.283698162
excessive_drinking	Mean platelet (thrombocyte) volume	0.190359268	(-0.110000423, 0.490718959)	0.214166025
indecisive	Mean platelet (thrombocyte) volume	0.175392851	(0.106888898, 0.243896804)	5.21E-07
sex_life	Mean platelet (thrombocyte) volume	0.086856157	(-0.032644979, 0.206357293)	0.154280729
decreased_interest	Mean platelet (thrombocyte) volume	0.0767773	(0.034578397, 0.118976202)	0.000362399
hypoactivity	Mean platelet (thrombocyte) volume	0.074533493	(0.032448586, 0.1166184)	0.000518114
depression	Mean platelet (thrombocyte) volume	0.070323898	(0.028265541, 0.112382256)	0.001048315
concern_health	Mean platelet (thrombocyte) volume	0.070223476	(0.011416072, 0.12903088)	0.019258567
dreaminess	Mean platelet (thrombocyte) volume	0.069356807	(0.009595191, 0.129118423)	0.02292434
feeling_of_unworthiness	Mean platelet (thrombocyte) volume	0.064746095	(0.017150941, 0.112341248)	0.007669415
persecutive_delusions	Mean platelet (thrombocyte) volume	0.063302374	(-0.269969029, 0.396573777)	0.709679081
palpitation	Mean platelet (thrombocyte) volume	0.062398759	(0.014655399, 0.11014212)	0.010417758
somatic_symptoms	Mean platelet (thrombocyte) volume	0.060176895	(0.011298333, 0.109055458)	0.015819383
anxiety	Mean platelet (thrombocyte) volume	0.058260061	(0.013353629, 0.103166493)	0.010995663
delusions_of_reference	Mean platelet (thrombocyte) volume	0.056671697	(-0.298343054, 0.411686448)	0.75437288
short_term_memory	Mean platelet (thrombocyte) volume	0.054289549	(-0.022837425, 0.131416523)	0.167697284
other_mood_symptoms	Mean platelet (thrombocyte) volume	0.052725875	(-0.069909349, 0.175361098)	0.399405316
feeling_of_helplessness	Mean platelet (thrombocyte) volume	0.050152038	(0.004856708, 0.095447367)	0.029994927
affective_ambivalence	Mean platelet (thrombocyte) volume	0.04827603	(-0.259524604, 0.356076663)	0.758531255
sweat	Mean platelet (thrombocyte) volume	0.047718017	(-0.007545876, 0.10298191)	0.090574211
stupor	Mean platelet (thrombocyte) volume	0.047102908	(-0.148893108, 0.243098925)	0.637613131
feeling_of_hopelessness	Mean platelet (thrombocyte) volume	0.045871765	(0.001721639, 0.090021891)	0.041707152
mannerism	Mean platelet (thrombocyte) volume	0.031398487	(-0.296959727, 0.359756701)	0.851331013
early_awakening	Mean platelet (thrombocyte) volume	0.031345024	(-0.013984601, 0.076674649)	0.175314923
language_organization	Mean platelet (thrombocyte) volume	0.028745433	(-0.342399758, 0.399890624)	0.879342113
social_withdrawl	Mean platelet (thrombocyte) volume	0.024983438	(-0.044287652, 0.094254527)	0.479630381
rules_obey	Mean platelet (thrombocyte) volume	0.022103722	(-0.11437016, 0.158577604)	0.750904055
phobia	Mean platelet (thrombocyte) volume	0.020796952	(-0.095328886, 0.136922789)	0.725576358
auditory_hallucinations	Mean platelet (thrombocyte) volume	0.014634792	(-0.09457373, 0.123843314)	0.792816303
obsessive_compulsive_symptoms	Mean platelet (thrombocyte) volume	0.01328334	(-0.105824753, 0.132391433)	0.826972661
social_relationship	Mean platelet (thrombocyte) volume	0.012623063	(-0.0641944, 0.089440526)	0.74739372
sleep_disturbance	Mean platelet (thrombocyte) volume	0.008554155	(-0.038609401, 0.055717711)	0.722222989
personality_disorders	Mean platelet (thrombocyte) volume	0.002332196	(-0.876323336, 0.880987728)	0.995849116
difficulty_falling_asleep	Mean platelet (thrombocyte) volume	-0.003212497	(-0.044068126, 0.037643131)	0.877518486
eroticism	Mean platelet (thrombocyte) volume	-0.005105761	(-0.258406355, 0.248194833)	0.968485717
individual_intention	Mean platelet (thrombocyte) volume	-0.006350188	(-0.048654493, 0.035954117)	0.768597094
suicide	Mean platelet (thrombocyte) volume	-0.008516089	(-0.054554772, 0.037522593)	0.716937648
sleeping_disorder	Mean platelet (thrombocyte) volume	-0.01766392	(-0.060338472, 0.025010631)	0.417201216
passive_obedience	Mean platelet (thrombocyte) volume	-0.021034109	(-0.214800524, 0.172732306)	0.831509694
self_harm	Mean platelet (thrombocyte) volume	-0.026598824	(-0.078833786, 0.025636139)	0.318249642
provocation	Mean platelet (thrombocyte) volume	-0.02803721	(-0.155638996, 0.099564575)	0.666715906
family_relationships	Mean platelet (thrombocyte) volume	-0.029386973	(-0.109494707, 0.05072076)	0.47213317
social_function	Mean platelet (thrombocyte) volume	-0.030013383	(-0.094060676, 0.034033909)	0.358367019
drug_history	Mean platelet (thrombocyte) volume	-0.030950397	(-0.468513724, 0.40661293)	0.889736441
working_ability	Mean platelet (thrombocyte) volume	-0.032792265	(-0.221472514, 0.155887983)	0.733371418
alcohol_history	Mean platelet (thrombocyte) volume	-0.03904642	(-0.108669242, 0.030576402)	0.271670959
parathymia	Mean platelet (thrombocyte) volume	-0.04423668	(-0.321568061, 0.233094702)	0.7545569
substance_addiction	Mean platelet (thrombocyte) volume	-0.044594505	(-0.186838681, 0.097649671)	0.5389027
negativism	Mean platelet (thrombocyte) volume	-0.045035155	(-0.20206656, 0.111996251)	0.574041163
irritability	Mean platelet (thrombocyte) volume	-0.045743062	(-0.120214796, 0.028728673)	0.228628856
mutism	Mean platelet (thrombocyte) volume	-0.045802217	(-0.177588176, 0.085983742)	0.495746149
study_grade	Mean platelet (thrombocyte) volume	-0.057495848	(-0.133412673, 0.018420977)	0.137699596
working_well	Mean platelet (thrombocyte) volume	-0.058873225	(-0.141193551, 0.023447101)	0.160993531
sleeping_pills_history	Mean platelet (thrombocyte) volume	-0.060501734	(-0.463398624, 0.342395155)	0.768508107
increased_appetite	Mean platelet (thrombocyte) volume	-0.074378823	(-0.208262949, 0.059505304)	0.276210941
sleeping_problem	Mean platelet (thrombocyte) volume	-0.079747511	(-0.156039857, -0.003455165)	0.040485057
reduced_sleep	Mean platelet (thrombocyte) volume	-0.079747511	(-0.156039857, -0.003455165)	0.040485057
money_wasting	Mean platelet (thrombocyte) volume	-0.086899974	(-0.195884519, 0.02208457)	0.118093377
mania	Mean platelet (thrombocyte) volume	-0.091689311	(-0.171510501, -0.01186812)	0.024358929
logical_memory	Mean platelet (thrombocyte) volume	-0.092021418	(-0.165503321, -0.018539515)	0.014107721
other_hallucinations	Mean platelet (thrombocyte) volume	-0.092298287	(-0.308553564, 0.123956989)	0.402855203
weight_change	Mean platelet (thrombocyte) volume	-0.103268305	(-0.21652991, 0.0099933)	0.073926945
herperactivity	Mean platelet (thrombocyte) volume	-0.109369341	(-0.191835614, -0.026903067)	0.009338333
long_term_memory	Mean platelet (thrombocyte) volume	-0.115000611	(-0.197505133, -0.032496089)	0.006295382
judgement_ability	Mean platelet (thrombocyte) volume	-0.116833508	(-0.191337215, -0.0423298)	0.002115015
other_sleeping_problems	Mean platelet (thrombocyte) volume	-0.117121709	(-0.204069827, -0.03017359)	0.008286238
other_strange_behaviors	Mean platelet (thrombocyte) volume	-0.117176162	(-0.188803185, -0.045549139)	0.001344045
calculation_ability	Mean platelet (thrombocyte) volume	-0.124493282	(-0.186143205, -0.062843359)	7.56E-05
impulsive_behaviors	Mean platelet (thrombocyte) volume	-0.127723742	(-0.185629787, -0.069817697)	1.54E-05
stereotype	Mean platelet (thrombocyte) volume	-0.130566141	(-0.36794799, 0.106815708)	0.281011191
catatonic_excitement	Mean platelet (thrombocyte) volume	-0.134675926	(-0.335831637, 0.066479785)	0.18943876
pathological_hyperbolic	Mean platelet (thrombocyte) volume	-0.140883223	(-0.258357496, -0.023408949)	0.018744847
special_personality	Mean platelet (thrombocyte) volume	-0.160458012	(-0.31839381, -0.002522214)	0.046447812
common_knowledge	Mean platelet (thrombocyte) volume	-0.178743484	(-0.26397613, -0.093510838)	3.95E-05
other_delusions	Mean platelet (thrombocyte) volume	-0.35494812	(-0.955542593, 0.245646353)	0.246721434
preseveration_of_speech	Mean platelet (thrombocyte) volume	-0.362752438	(-0.568300402, -0.157204474)	0.000542142
mannerism	Monocyte count	0.440983053	(0.247821481, 0.634144626)	7.65E-06
catatonic_excitement	Monocyte count	0.362316958	(0.238787257, 0.485846659)	8.99E-09
other_delusions	Monocyte count	0.350909664	(-0.117228678, 0.819048005)	0.141781974
preseveration_of_speech	Monocyte count	0.280846546	(0.11165673, 0.450036362)	0.001139923
herperactivity	Monocyte count	0.231609371	(0.178223169, 0.284995573)	1.84E-17
pathological_hyperbolic	Monocyte count	0.224446451	(0.147878835, 0.301014067)	9.17E-09
mania	Monocyte count	0.223049468	(0.173141717, 0.27295722)	1.96E-18
provocation	Monocyte count	0.216280712	(0.132522015, 0.300039408)	4.17E-07
stupor	Monocyte count	0.212240912	(0.090761203, 0.333720621)	0.000616213
increased_appetite	Monocyte count	0.209831998	(0.12548295, 0.294181045)	1.08E-06
sleeping_problem	Monocyte count	0.197616079	(0.14618769, 0.249044467)	5.02E-14
reduced_sleep	Monocyte count	0.194161324	(0.142554849, 0.245767798)	1.65E-13
irritability	Monocyte count	0.190715416	(0.141923742, 0.239507091)	1.84E-14
eroticism	Monocyte count	0.185931604	(0.024146519, 0.347716689)	0.024288726
money_wasting	Monocyte count	0.16941734	(0.097334643, 0.241500038)	4.09E-06
other_mood_symptoms	Monocyte count	0.150824063	(0.068015692, 0.233632433)	0.000357158
logical_memory	Monocyte count	0.144846288	(0.092395998, 0.197296578)	6.21E-08
impulsive_behaviors	Monocyte count	0.144448366	(0.103614461, 0.18528227)	4.11E-12
personality_disorders	Monocyte count	0.14311409	(-0.359481569, 0.645709749)	0.576769336
working_ability	Monocyte count	0.138086002	(0.012046166, 0.264125838)	0.03176737
negativism	Monocyte count	0.137608366	(0.023373127, 0.251843605)	0.018224441
social_function	Monocyte count	0.129331336	(0.066220638, 0.192442034)	5.90E-05
common_knowledge	Monocyte count	0.129228727	(0.064436865, 0.194020589)	9.26E-05
other_strange_behaviors	Monocyte count	0.121780114	(0.070457416, 0.173102811)	3.31E-06
stereotype	Monocyte count	0.121147063	(-0.042336261, 0.284630387)	0.146381808
weight_change	Monocyte count	0.111029782	(0.034005609, 0.188053955)	0.004723259
other_sleeping_problems	Monocyte count	0.109717999	(0.049153418, 0.17028258)	0.000384193
long_term_memory	Monocyte count	0.10734295	(0.046370941, 0.168314959)	0.000559268
calculation_ability	Monocyte count	0.084662318	(0.038799437, 0.130525199)	0.000296732
sleeping_pills_history	Monocyte count	0.082714842	(-0.219692324, 0.385122008)	0.591888051
substance_addiction	Monocyte count	0.077390965	(-0.027004929, 0.181786859)	0.146226263
judgement_ability	Monocyte count	0.075793198	(0.01826369, 0.133322705)	0.009816292
parathymia	Monocyte count	0.072737451	(-0.138211363, 0.283686264)	0.499148986
persecutive_delusions	Monocyte count	0.068361448	(-0.189880004, 0.3266029)	0.603865724
thought_hearing	Monocyte count	0.052365924	(-0.232853334, 0.337585182)	0.718956528
self_harm	Monocyte count	0.046166717	(0.010872248, 0.081461186)	0.010354327
excessive_drinking	Monocyte count	0.036973368	(-0.144501462, 0.218448198)	0.689652265
sleeping_disorder	Monocyte count	0.030847749	(-0.000717075, 0.062412574)	0.055432131
difficulty_falling_asleep	Monocyte count	0.02608977	(-0.004054979, 0.056234519)	0.089820214
mutism	Monocyte count	0.026017823	(-0.071704594, 0.12374024)	0.601785537
working_well	Monocyte count	0.020806385	(-0.040920086, 0.082532857)	0.508827215
delusions_of_reference	Monocyte count	0.014860382	(-0.260892674, 0.290613439)	0.915880082
special_personality	Monocyte count	0.012807369	(-0.113319883, 0.138934622)	0.842243389
other_hallucinations	Monocyte count	0.01203653	(-0.167612849, 0.191685909)	0.895521982
phobia	Monocyte count	0.005080974	(-0.082144633, 0.092306581)	0.909101565
family_relationships	Monocyte count	-0.001600855	(-0.057012786, 0.053811077)	0.954844281
drug_history	Monocyte count	-0.003282565	(-0.316619229, 0.310054099)	0.98361797
study_grade	Monocyte count	-0.006115798	(-0.061664609, 0.049433012)	0.829150227
social_withdrawl	Monocyte count	-0.009933222	(-0.059396822, 0.039530377)	0.693872746
auditory_hallucinations	Monocyte count	-0.01444846	(-0.101707022, 0.072810102)	0.745528481
social_relationship	Monocyte count	-0.017936069	(-0.072767903, 0.036895766)	0.521433956
alcohol_history	Monocyte count	-0.026330281	(-0.074507293, 0.02184673)	0.284078238
affective_ambivalence	Monocyte count	-0.033891431	(-0.252558368, 0.184775506)	0.761293544
individual_intention	Monocyte count	-0.037006807	(-0.068246258, -0.005767356)	0.020240976
passive_obedience	Monocyte count	-0.038715411	(-0.190313945, 0.112883122)	0.6166899
rules_obey	Monocyte count	-0.041925199	(-0.139857499, 0.056007101)	0.401422378
language_organization	Monocyte count	-0.044420561	(-0.339549599, 0.250708477)	0.767990688
suicide	Monocyte count	-0.05837666	(-0.091600313, -0.025153006)	0.000573432
short_term_memory	Monocyte count	-0.068992079	(-0.124838106, -0.013146053)	0.015461687
ambitendency	Monocyte count	-0.07784392	(-0.450830196, 0.295142355)	0.682495004
sleep_disturbance	Monocyte count	-0.08394527	(-0.120130985, -0.047759556)	5.44E-06
early_awakening	Monocyte count	-0.091858443	(-0.126490867, -0.057226019)	2.01E-07
obsessive_compulsive_symptoms	Monocyte count	-0.117833019	(-0.209385016, -0.026281022)	0.011647762
dreaminess	Monocyte count	-0.118773349	(-0.163843546, -0.073703152)	2.40E-07
feeling_of_hopelessness	Monocyte count	-0.124558648	(-0.157041486, -0.09207581)	5.66E-14
other_cognitive_problems	Monocyte count	-0.130583358	(-1.087888235, 0.826721519)	0.789193321
feeling_of_unworthiness	Monocyte count	-0.137942534	(-0.172896846, -0.102988221)	1.04E-14
feeling_of_helplessness	Monocyte count	-0.1468076	(-0.180518509, -0.113096692)	1.39E-17
indecisive	Monocyte count	-0.160501175	(-0.21455901, -0.10644334)	5.91E-09
sex_life	Monocyte count	-0.163202167	(-0.26034166, -0.066062674)	0.000991394
sweat	Monocyte count	-0.178660269	(-0.222914099, -0.134406438)	2.52E-15
hypoactivity	Monocyte count	-0.189544812	(-0.22083871, -0.158250913)	1.66E-32
depression	Monocyte count	-0.194611285	(-0.225856746, -0.163365825)	2.82E-34
palpitation	Monocyte count	-0.196845665	(-0.233892135, -0.159799195)	2.13E-25
decreased_interest	Monocyte count	-0.200919979	(-0.232287376, -0.169552583)	3.75E-36
anxiety	Monocyte count	-0.216670683	(-0.251026094, -0.182315272)	4.24E-35
erotopathy	Monocyte count	-0.234015968	(-0.316289155, -0.151742782)	2.48E-08
somatic_symptoms	Monocyte count	-0.234593585	(-0.273467526, -0.195719644)	2.80E-32
concern_health	Monocyte count	-0.260063853	(-0.310453074, -0.209674633)	4.70E-24
social_function	Monocyte percentage	0.333249137	(0.269854186, 0.396644088)	6.82E-25
mannerism	Monocyte percentage	0.187102488	(-0.072922617, 0.447127592)	0.158442639
preseveration_of_speech	Monocyte percentage	0.154117695	(-0.054691417, 0.362926807)	0.147999028
language_organization	Monocyte percentage	0.153752466	(-0.119152764, 0.426657695)	0.269485925
increased_appetite	Monocyte percentage	0.141991466	(0.048104977, 0.235877956)	0.003034191
personality_disorders	Monocyte percentage	0.139723596	(-0.385259599, 0.66470679)	0.60191303
other_delusions	Monocyte percentage	0.126318394	(-0.546641047, 0.799277835)	0.71294528
sleeping_pills_history	Monocyte percentage	0.116543121	(-0.187481406, 0.420567648)	0.452450577
herperactivity	Monocyte percentage	0.112812641	(0.05397414, 0.171651142)	0.000171304
mania	Monocyte percentage	0.111966264	(0.058073503, 0.165859025)	4.66E-05
depression	Monocyte percentage	0.111572787	(0.081025765, 0.14211981)	8.13E-13
self_harm	Monocyte percentage	0.110695579	(0.075891883, 0.145499276)	4.55E-10
hypoactivity	Monocyte percentage	0.094018173	(0.064109744, 0.123926601)	7.21E-10
decreased_interest	Monocyte percentage	0.089832579	(0.059773651, 0.119891506)	4.70E-09
feeling_of_hopelessness	Monocyte percentage	0.087116128	(0.056345469, 0.117886788)	2.87E-08
other_sleeping_problems	Monocyte percentage	0.086441542	(0.023836259, 0.149046826)	0.00680482
suicide	Monocyte percentage	0.086357374	(0.054510413, 0.118204336)	1.07E-07
dreaminess	Monocyte percentage	0.082274315	(0.041182985, 0.123365644)	8.70E-05
weight_change	Monocyte percentage	0.081516441	(0.001673175, 0.161359707)	0.045384496
money_wasting	Monocyte percentage	0.080380437	(0.002008205, 0.158752669)	0.044407601
eroticism	Monocyte percentage	0.076883043	(-0.107655769, 0.261421854)	0.4141683
sleeping_problem	Monocyte percentage	0.074785717	(0.019195671, 0.130375763)	0.008369139
working_ability	Monocyte percentage	0.071111584	(-0.065577323, 0.207800491)	0.307881082
reduced_sleep	Monocyte percentage	0.069705949	(0.013927954, 0.125483944)	0.014308704
[truncated: 1,082 more rows]
